# Supplementary material for: Transcriptome profile of spleen tissues from locally-adapted Kenyan pigs (Sus scrofa) experimentally infected with three varying doses of a highly virulent African swine fever virus genotype IX isolate: Ken12/busia.1 (ken-1033)
Source: BMC Genomics. 2022 Jul 19;23:522. doi: 10.1186/s12864-022-08754-8 (PMC9294756; doi:10.1186/s12864-022-08754-8)
Supplement: Supplementary file 4 — Additional file 4. [file 12864_2022_8754_MOESM4_ESM.xlsx]

## Sheet: Sheet1
Supplementary Table 1: Temperature logs for all the pigs in the study.
Pig #	PIG_ID	Weight (Kg)	Survival Time	Type of Pig	Infective dose	TempDay0	TempDay1	TempDay2	TempDay3	TempDay4	TempDay5	TempDay6	TempDay7	TempDay8	TempDay9	TempDay10	TempDay11	TempDay12	TempDay13	TempDay14	TempDay15	TempDay16	TempDay17	TempDay18	TempDay19	TempDay20	TempDay21	TempDay22	TempDay23	TempDay24	TempDay25	TempDay26	TempDay27	TempDay28	TempDay29
1	PB127	95	29	Local- HB	Control	38.7	38	38.6	37.9	38.1	38.5	38.4	38.1	38.5	38.2	38.1	38	38.1	38.1	38.4	38.3	38.1	38	38.4	38.1	38.1	38.5	38	38.1	38.6	39.1	38.9	39.4	38.1	39.5
2	PB123	98	29	Local- HB	Low	38.1	38.2	38.1	38.2	38.2	38		38.6	38.9	38.8	39.4	38.5	38.5	38.7	38.5	38.9	38.7	38.6	38.4	38.5	37.6	37.9	38.6	38.6	38.1	38.2	39.1	38.2	38.8	38.9
3	PB122	100	29	Local- HB	Low	38.9	38.2	38.9	37.5	38.1	38.2	38.5	38.8	38.9	38.7	38.4	38.7	38.3	38.5	38.5	38.3	39.1	38.2	38.1	38.3	38.5	38.5	38.5	39.2	38.5	38.2	39.4	38.3	38.3	38.5
4	PB121	102	29	Local- HB	Low	38	38.5	38	38	38	38.2	38.3	38.8	38.6	38.6	38.8	38.6	38.4	38.8	38.5	38.3	39	38.4	38.1	38.5	38.5	38.3	38.2	38.8	38.2	38.3	38.5	38.3	38.1	38
5	1040	105	9	Local- HB	Medium	38.6	38.7	38.6	38.5	38.8	40.5	39.3	37.3	41.1	40.9
6	1066	130	17	Local- HB	Medium	38.1	38.2	38.2	38.8	38.8	37.8	39	38.6	38.5	38.6	38.6	38.4	39.4	39.4	38.1	38.4	38.4	37	39.2
7	1069	90	10	Local- HB	Medium	38.4	38.3	38.9	39.1	38.8	38.6	38.1	38.9	40	37.3	37.2
8	1074	86	17	Local- HB	Medium	38.3	38.7	38.5	39.2	38.8	38.9	38.8	38.7	38.9	39	38.6	38.6	38.7	39.5	38.3	39.9	39.9	41.4	38.5
9	1059	74	17	Local- HB	Medium	38.2	38.8	38.7	38.6	39	38	39.3	38	38	37.9	38.2	38.1	39.2	40	38.8	40.6	40.6	40.4	35
10	1052	68	7	Local- HB	High	39.3	39.3	38.6	39.1	38.7	38.7	37.3	39.6
11	1054	66	10	Local- HB	High	39	39	38.8	38.4	39.3	39.3	38.1	39.8	39.1	39.7	39.9
12	1055	65	9	Local- HB	High	38.1	38.4	38.3	38.6	38.9	38.9	38.6	38.2	41.3	40.6	Dead
13	1056	62	10	Local- HB	High	38.1	38.7	37.6	39.1	38.8	38.8	38.3	36.3	40.2	40.5	40.8
14	1058	69	11	Local- HB	High	38.1	38.2	37.6	38.6	38.7	38.7	40.3	37.8	39.3	39.3	39.7	40.9
			control pig (n = 1; pig #1) or an experimental low-dose (102HAD50/ml) ASFV infection group (n = 3; pigs #2, #3 and #4), an experimental medium-dose (104HAD50/ml) ASFV infection group (n = 5; pigs #5, #6, #7, #8 and #9) and experimental high-dose (106HAD50/ml) ASFV infection group (n = 5; pigs #10, #11, #12, #13 and #14).
