# Supplementary material for: Transcriptome profile of spleen tissues from locally-adapted Kenyan pigs (Sus scrofa) experimentally infected with three varying doses of a highly virulent African swine fever virus genotype IX isolate: Ken12/busia.1 (ken-1033)
Source: BMC Genomics. 2022 Jul 19;23:522. doi: 10.1186/s12864-022-08754-8 (PMC9294756; doi:10.1186/s12864-022-08754-8)
Supplement: Supplementary file 5 — Additional file 5. [file 12864_2022_8754_MOESM5_ESM.xlsx]

## Sheet: Genecounts_Pig_TPM
Supplementary Table 2: Gene counts (in TPM) in locally-adapted pigs.
Ensembl Geneid	Total high (TPM)	Total medium (TPM)	Total low (TPM)	All Total (TPM)	Control (TPM)
ENSSSCG00000041461	2439125	450437	756104	3645666	257570
ENSSSCG00000037775	45318	4091	459733	509142	237314
ENSSSCG00000048856	1710	2887	147546	152143	57956
ENSSSCG00000018075	56278	51113	125605	232996	57156
ENSSSCG00000007585	13089	11251	114298	138638	50577
ENSSSCG00000045913	135774	13775	66177	215726	41286
ENSSSCG00000020439	91133	44908	87353	223394	38687
ENSSSCG00000004489	5604	9843	78499	93946	36842
ENSSSCG00000035379	834	422	24577	25833	30884
ENSSSCG00000033262	4620	3211	74592	82423	30364
ENSSSCG00000018082	45098	31595	81814	158507	30327
ENSSSCG00000036224	2929	577	63850	67356	30179
ENSSSCG00000031640	110	212	62745	63067	29705
ENSSSCG00000018091	22055	15759	61580	99394	28423
ENSSSCG00000025675	3754	4468	55421	63643	26534
ENSSSCG00000018087	18035	12682	62634	93351	25119
ENSSSCG00000018081	23873	15774	52827	92474	24366
ENSSSCG00000005317	3646	2438	75330	81414	23760
ENSSSCG00000001229	5478	2452	34858	42788	23511
ENSSSCG00000040929	5192	6251	45620	57063	23162
ENSSSCG00000028355	6368	5538	43651	55557	22492
ENSSSCG00000038706	290	602	42850	43742	21916
ENSSSCG00000016859	249	662	27167	28078	21490
ENSSSCG00000031262	1180	1721	14293	17194	21439
ENSSSCG00000033299	6390	5451	94742	106583	21142
ENSSSCG00000000849	1321	1548	26065	28934	20497
ENSSSCG00000010281	1466	1925	51791	55182	20241
ENSSSCG00000010908	805	313	48583	49701	19536
ENSSSCG00000033512	263	448	33976	34687	19019
ENSSSCG00000012119	4352	8658	34432	47442	18754
ENSSSCG00000037274	6149	3303	31611	41063	18748
ENSSSCG00000006862	156	348	31859	32363	18427
ENSSSCG00000018094	16544	12959	47904	77407	18307
ENSSSCG00000018078	13035	13234	26852	53121	18207
ENSSSCG00000036350	3071	1994	37285	42350	17763
ENSSSCG00000006063	2870	3156	35602	41628	17725
ENSSSCG00000025924	931	621	32900	34452	17458
ENSSSCG00000021208	427	736	23929	25092	17088
ENSSSCG00000003524	355	404	34867	35626	17082
ENSSSCG00000013788	104	79	47215	47398	17054
ENSSSCG00000033146	325	734	16164	17223	16247
ENSSSCG00000004687	1857	1954	19563	23374	16179
ENSSSCG00000016034	1283	1318	51543	54144	15440
ENSSSCG00000013405	2043	2809	29772	34624	15401
ENSSSCG00000047432	621	1194	51069	52884	15057
ENSSSCG00000003153	3330	5421	45472	54223	14875
ENSSSCG00000000104	1535	927	43160	45622	14583
ENSSSCG00000004945	2457	2781	33450	38688	14483
ENSSSCG00000039130	2454	3402	35322	41178	14402
ENSSSCG00000016075	603	766	37244	38613	14030
ENSSSCG00000018061	18146	16492	23764	58402	13983
ENSSSCG00000015140	2364	2578	30702	35644	13879
ENSSSCG00000002535	5908	4704	34682	45294	13863
ENSSSCG00000014540	12824	16357	47579	76760	13831
ENSSSCG00000016057	1657	1567	20930	24154	13653
ENSSSCG00000010877	10926	3841	29499	44266	13413
ENSSSCG00000037803	4240	2173	29910	36323	13369
ENSSSCG00000006648	526	382	22992	23900	13110
ENSSSCG00000008245	3718	3414	29394	36526	12970
ENSSSCG00000001453	815	991	20342	22148	12933
ENSSSCG00000037025	240	123	27583	27946	12930
ENSSSCG00000003930	2911	3218	28199	34328	12885
ENSSSCG00000035997	2503	3366	20048	25917	12880
ENSSSCG00000048719	7293	14428	12610	34331	12636
ENSSSCG00000013746	3312	2113	21072	26497	12565
ENSSSCG00000015453	1636	901	16489	19026	12546
ENSSSCG00000033697	9168	5886	20735	35789	12479
ENSSSCG00000001814	797	841	27700	29338	12049
ENSSSCG00000009412	808	415	27322	28545	12009
ENSSSCG00000032092	1377	1201	38015	40593	11816
ENSSSCG00000036014	2758	4174	18603	25535	11766
ENSSSCG00000014020	686	1094	17778	19558	11338
ENSSSCG00000014441	232	263	31820	32315	11315
ENSSSCG00000003654	2475	1501	50668	54644	11307
ENSSSCG00000039544	1659	1743	27891	31293	11279
ENSSSCG00000009019	1384	2395	20394	24173	11268
ENSSSCG00000005169	2340	3002	25089	30431	11189
ENSSSCG00000040786	5438	2473	33078	40989	11118
ENSSSCG00000023674	1666	691	28244	30601	11028
ENSSSCG00000012405	1392	2137	16684	20213	11000
ENSSSCG00000040494	2270	1917	23308	27495	10979
ENSSSCG00000015480	1124	718	33900	35742	10645
ENSSSCG00000001379	1561	1691	15404	18656	10645
ENSSSCG00000008358	442	593	10782	11817	10470
ENSSSCG00000003165	2728	3420	21143	27291	10369
ENSSSCG00000016174	1503	2953	24470	28926	10354
ENSSSCG00000009403	1087	740	13667	15494	10300
ENSSSCG00000017146	6798	1297	24750	32845	10234
ENSSSCG00000016275	8363	1779	20211	30353	10123
ENSSSCG00000013064	4356	2939	24867	32162	10113
ENSSSCG00000032111	1221	2169	17818	21208	10060
ENSSSCG00000049524	551	467	34502	35520	9948
ENSSSCG00000005601	2182	2519	14842	19543	9933
ENSSSCG00000034321	215	170	12055	12440	9908
ENSSSCG00000040738	5750	2088	29659	37497	9867
ENSSSCG00000001549	791	975	8542	10308	9799
ENSSSCG00000027157	66	129	19530	19725	9789
ENSSSCG00000012365	2075	1402	22214	25691	9773
ENSSSCG00000016916	565	911	14473	15949	9722
ENSSSCG00000031088	3423	2812	20824	27059	9689
ENSSSCG00000033010	1018	1892	31854	34764	9676
ENSSSCG00000015988	990	859	15257	17106	9670
ENSSSCG00000015716	22	22	4677	4721	9613
ENSSSCG00000023304	4844	1084	37396	43324	9542
ENSSSCG00000018682	14346	4265	36844	55455	9519
ENSSSCG00000012022	1150	1071	28530	30751	9489
ENSSSCG00000000288	1426	1467	17515	20408	9450
ENSSSCG00000011720	460	528	15960	16948	9418
ENSSSCG00000016067	325	277	9437	10039	9413
ENSSSCG00000015235	947	502	21499	22948	9297
ENSSSCG00000026806	491	424	15393	16308	9227
ENSSSCG00000014316	112	116	20376	20604	9217
ENSSSCG00000012252	515	1200	12346	14061	9203
ENSSSCG00000012328	1629	873	26981	29483	9189
ENSSSCG00000022236	378	299	14685	15362	9162
ENSSSCG00000040470	3234	3238	20537	27009	9155
ENSSSCG00000034617	1711	2232	15348	19291	9136
ENSSSCG00000018069	6092	5990	16347	28429	9132
ENSSSCG00000006752	699	1520	18788	21007	9074
ENSSSCG00000012254	16	8	6172	6196	9041
ENSSSCG00000011033	2826	2954	17500	23280	9015
ENSSSCG00000021343	1159	659	26712	28530	8957
ENSSSCG00000006709	755	659	24346	25760	8938
ENSSSCG00000009473	843	335	24638	25816	8936
ENSSSCG00000035007	1283	1661	13413	16357	8861
ENSSSCG00000016998	861	1013	12124	13998	8840
ENSSSCG00000048391	513	87	13341	13941	8836
ENSSSCG00000008513	261	279	21678	22218	8830
ENSSSCG00000029830	2625	2225	15970	20820	8825
ENSSSCG00000014569	2190	2665	17856	22711	8787
ENSSSCG00000035904	2594	2631	21814	27039	8700
ENSSSCG00000011803	681	1010	13935	15626	8699
ENSSSCG00000000146	7619	5220	99212	112051	8651
ENSSSCG00000034973	697	995	38032	39724	8631
ENSSSCG00000001456	468	440	16904	17812	8589
ENSSSCG00000015326	1560	1537	35267	38364	8527
ENSSSCG00000016954	660	548	18012	19220	8388
ENSSSCG00000011245	521	434	28035	28990	8317
ENSSSCG00000004700	737	840	11141	12718	8307
ENSSSCG00000001499	1790	1323	49088	52201	8258
ENSSSCG00000028674	287	16	18457	18760	8207
ENSSSCG00000037236	2433	2623	12222	17278	8207
ENSSSCG00000015545	864	900	15101	16865	8197
ENSSSCG00000022659	452	738	13680	14870	8172
ENSSSCG00000013551	1649	1008	17581	20238	8142
ENSSSCG00000012974	2536	2214	19167	23917	8137
ENSSSCG00000008136	401	308	19406	20115	8110
ENSSSCG00000033673	1941	1380	13555	16876	8104
ENSSSCG00000004029	672	502	12387	13561	8082
ENSSSCG00000011867	1750	1296	26123	29169	8035
ENSSSCG00000038447	821	492	30411	31724	8020
ENSSSCG00000031037	600	61	7203	7864	8020
ENSSSCG00000029724	1436	1687	11191	14314	7913
ENSSSCG00000031593	2000	1963	18503	22466	7888
ENSSSCG00000022760	704	1019	13442	15165	7887
ENSSSCG00000034448	2297	2261	19553	24111	7881
ENSSSCG00000008443	1666	1904	32242	35812	7846
ENSSSCG00000014855	2280	2917	17080	22277	7831
ENSSSCG00000032028	1244	917	17480	19641	7694
ENSSSCG00000004970	2948	3297	10940	17185	7686
ENSSSCG00000017817	737	695	16055	17487	7641
ENSSSCG00000001427	1404	843	11900	14147	7639
ENSSSCG00000000522	363	644	13295	14302	7575
ENSSSCG00000012251	472	666	13177	14315	7524
ENSSSCG00000006062	678	1624	11464	13766	7467
ENSSSCG00000006556	1485	831	14415	16731	7418
ENSSSCG00000006899	1035	1455	17393	19883	7381
ENSSSCG00000004163	397	412	15578	16387	7311
ENSSSCG00000004123	1144	763	30235	32142	7213
ENSSSCG00000016850	235	319	11738	12292	7185
ENSSSCG00000011272	1534	1775	16725	20034	7177
ENSSSCG00000030616	89	52	12838	12979	7155
ENSSSCG00000001457	611	319	15830	16760	7133
ENSSSCG00000015097	377	489	12605	13471	7120
ENSSSCG00000001701	1378	1266	14773	17417	7112
ENSSSCG00000011101	531	1141	12538	14210	7091
ENSSSCG00000005240	684	196	23006	23886	7087
ENSSSCG00000016737	1024	1293	8976	11293	7078
ENSSSCG00000038880	1423	1926	12408	15757	7066
ENSSSCG00000014022	952	491	19725	21168	7065
ENSSSCG00000034131	1133	252	9954	11339	7057
ENSSSCG00000002799	284	358	14024	14666	7019
ENSSSCG00000000753	611	514	18128	19253	7014
ENSSSCG00000038989	1012	1194	13478	15684	7008
ENSSSCG00000008496	612	779	7795	9186	7005
ENSSSCG00000010447	2766	2261	28908	33935	6991
ENSSSCG00000004484	220	530	16304	17054	6990
ENSSSCG00000010226	249	247	18532	19028	6976
ENSSSCG00000037030	1375	1756	9779	12910	6974
ENSSSCG00000004177	1939	2410	13520	17869	6961
ENSSSCG00000037015	215	112	19474	19801	6956
ENSSSCG00000008841	410	388	6392	7190	6932
ENSSSCG00000035690	1236	550	14285	16071	6899
ENSSSCG00000035811	1662	1948	12386	15996	6867
ENSSSCG00000014343	476	499	14907	15882	6866
ENSSSCG00000030255	1959	933	14779	17671	6864
ENSSSCG00000000660	74	216	6425	6715	6848
ENSSSCG00000000555	692	135	24736	25563	6824
ENSSSCG00000016958	859	458	19585	20902	6808
ENSSSCG00000011213	322	335	11377	12034	6801
ENSSSCG00000005494	1268	555	13107	14930	6793
ENSSSCG00000025034	439	280	11413	12132	6770
ENSSSCG00000028485	2099	2381	16584	21064	6755
ENSSSCG00000028304	1652	2072	17907	21631	6724
ENSSSCG00000020663	2149	550	26193	28892	6718
ENSSSCG00000026302	4392	450	9972	14814	6703
ENSSSCG00000036296	1437	1695	11651	14783	6701
ENSSSCG00000029030	393	172	8480	9045	6668
ENSSSCG00000007355	889	494	9266	10649	6655
ENSSSCG00000003809	482	599	12115	13196	6652
ENSSSCG00000009327	1363	933	12153	14449	6611
ENSSSCG00000030420	311	270	15760	16341	6583
ENSSSCG00000034227	2333	2282	15682	20297	6578
ENSSSCG00000033310	3645	3217	11188	18050	6533
ENSSSCG00000015710	403	641	8808	9852	6528
ENSSSCG00000005656	1602	1038	9234	11874	6519
ENSSSCG00000016842	401	310	14816	15527	6501
ENSSSCG00000025133	763	243	16275	17281	6479
ENSSSCG00000000697	1242	652	16298	18192	6461
ENSSSCG00000024974	2564	1964	14601	19129	6456
ENSSSCG00000014913	557	537	8164	9258	6415
ENSSSCG00000003672	759	1017	12187	13963	6395
ENSSSCG00000003488	1200	690	19479	21369	6375
ENSSSCG00000003798	957	644	11791	13392	6364
ENSSSCG00000033909	950	365	21451	22766	6358
ENSSSCG00000000657	211	135	11492	11838	6308
ENSSSCG00000022398	654	817	13893	15364	6300
ENSSSCG00000017514	656	716	12091	13463	6300
ENSSSCG00000012403	205	163	19564	19932	6283
ENSSSCG00000008382	158	171	14379	14708	6258
ENSSSCG00000013305	633	698	11643	12974	6258
ENSSSCG00000007309	640	386	16220	17246	6257
ENSSSCG00000010679	5598	1206	17388	24192	6248
ENSSSCG00000027529	554	552	10404	11510	6238
ENSSSCG00000027826	2520	617	15153	18290	6235
ENSSSCG00000029082	395	360	17347	18102	6231
ENSSSCG00000017626	624	438	10680	11742	6225
ENSSSCG00000030108	3036	1384	8299	12719	6217
ENSSSCG00000015576	465	414	16784	17663	6202
ENSSSCG00000029652	551	787	14024	15362	6135
ENSSSCG00000010952	858	510	14401	15769	6113
ENSSSCG00000016379	3775	1075	13395	18245	6110
ENSSSCG00000036702	1676	1113	22545	25334	6086
ENSSSCG00000008188	299	297	9790	10386	6076
ENSSSCG00000004499	518	562	11223	12303	6052
ENSSSCG00000033326	2430	2273	13975	18678	6029
ENSSSCG00000020817	2166	2352	11480	15998	6023
ENSSSCG00000004199	462	432	20902	21796	5981
ENSSSCG00000001930	1945	2206	14159	18310	5943
ENSSSCG00000014133	1547	2141	8550	12238	5936
ENSSSCG00000039745	251	250	26283	26784	5933
ENSSSCG00000010203	1233	667	10019	11919	5908
ENSSSCG00000039460	1773	1556	11131	14460	5906
ENSSSCG00000016009	236	99	13671	14006	5900
ENSSSCG00000039221	156	236	5152	5544	5836
ENSSSCG00000001502	1447	1639	10205	13291	5829
ENSSSCG00000032241	41	58	1894	1993	5810
ENSSSCG00000003872	375	395	9751	10521	5807
ENSSSCG00000039506	2158	2374	22104	26636	5798
ENSSSCG00000017473	348	197	4960	5505	5792
ENSSSCG00000011399	1634	802	14477	16913	5786
ENSSSCG00000005466	351	215	5938	6504	5786
ENSSSCG00000006250	510	268	16031	16809	5744
ENSSSCG00000017494	593	80	11927	12600	5741
ENSSSCG00000027372	376	225	7939	8540	5739
ENSSSCG00000016535	5223	4089	33001	42313	5731
ENSSSCG00000016128	926	1425	10688	13039	5726
ENSSSCG00000005724	776	515	15738	17029	5722
ENSSSCG00000017672	306	235	12961	13502	5719
ENSSSCG00000006729	1135	539	15854	17528	5714
ENSSSCG00000022479	706	303	15450	16459	5713
ENSSSCG00000023324	1127	366	22064	23557	5694
ENSSSCG00000000190	1841	2583	7965	12389	5693
ENSSSCG00000009864	385	490	13390	14265	5686
ENSSSCG00000033337	1039	466	8593	10098	5683
ENSSSCG00000023715	163	309	9737	10209	5679
ENSSSCG00000008127	829	426	11534	12789	5675
ENSSSCG00000015853	463	293	18847	19603	5674
ENSSSCG00000028228	253	341	6651	7245	5668
ENSSSCG00000005300	912	760	10149	11821	5654
ENSSSCG00000037360	1087	632	18205	19924	5653
ENSSSCG00000003369	842	1145	11778	13765	5638
ENSSSCG00000009303	1995	2136	12197	16328	5623
ENSSSCG00000008170	1563	1773	11420	14756	5601
ENSSSCG00000023374	308	200	6054	6562	5585
ENSSSCG00000001137	1992	1212	5312	8516	5578
ENSSSCG00000018033	3077	4728	9649	17454	5576
ENSSSCG00000011942	362	335	7752	8449	5573
ENSSSCG00000024260	1200	1463	9923	12586	5533
ENSSSCG00000020906	310	149	5760	6219	5531
ENSSSCG00000028035	393	473	19860	20726	5530
ENSSSCG00000016237	333	174	20827	21334	5523
ENSSSCG00000033367	483	195	10032	10710	5508
ENSSSCG00000008600	243	350	10108	10701	5507
ENSSSCG00000013181	1224	2605	14457	18286	5502
ENSSSCG00000027358	2020	1822	10381	14223	5502
ENSSSCG00000030049	1504	893	13803	16200	5495
ENSSSCG00000033528	1447	447	18179	20073	5494
ENSSSCG00000034197	487	175	10643	11305	5494
ENSSSCG00000033089	404	285	6754	7443	5482
ENSSSCG00000015310	273	237	17529	18039	5475
ENSSSCG00000002414	171	202	8698	9071	5459
ENSSSCG00000029954	1905	648	14691	17244	5456
ENSSSCG00000027331	1712	1517	21783	25012	5445
ENSSSCG00000006455	47	32	7495	7574	5436
ENSSSCG00000009545	5684	3559	29535	38778	5435
ENSSSCG00000007721	401	293	12217	12911	5430
ENSSSCG00000010450	44	82	7275	7401	5374
ENSSSCG00000016185	635	912	9572	11119	5357
ENSSSCG00000012076	2411	997	6783	10191	5357
ENSSSCG00000023709	500	268	14774	15542	5353
ENSSSCG00000000274	624	871	10319	11814	5337
ENSSSCG00000000806	262	320	11810	12392	5320
ENSSSCG00000007381	621	690	10998	12309	5317
ENSSSCG00000017907	931	1198	9728	11857	5309
ENSSSCG00000011882	445	403	20803	21651	5302
ENSSSCG00000005654	3124	1190	17597	21911	5284
ENSSSCG00000040793	535	845	15372	16752	5282
ENSSSCG00000017617	265	348	7405	8018	5282
ENSSSCG00000015244	620	974	15498	17092	5281
ENSSSCG00000015857	196	252	8737	9185	5272
ENSSSCG00000039094	7117	1760	19939	28816	5263
ENSSSCG00000009956	139	83	15455	15677	5262
ENSSSCG00000003520	338	690	7896	8924	5261
ENSSSCG00000009090	141	139	17949	18229	5259
ENSSSCG00000000068	1019	477	16502	17998	5259
ENSSSCG00000017008	583	106	18828	19517	5258
ENSSSCG00000024373	602	534	13983	15119	5247
ENSSSCG00000014924	355	346	4990	5691	5241
ENSSSCG00000035622	752	794	5399	6945	5233
ENSSSCG00000036086	516	26	10573	11115	5218
ENSSSCG00000011621	454	409	7273	8136	5210
ENSSSCG00000034570	6112	5282	3217	14611	5178
ENSSSCG00000033169	2140	1864	10497	14501	5175
ENSSSCG00000036246	189	106	8834	9129	5168
ENSSSCG00000012642	311	330	8921	9562	5148
ENSSSCG00000000295	307	142	14311	14760	5146
ENSSSCG00000022343	2442	2250	11914	16606	5139
ENSSSCG00000009881	2466	1700	7809	11975	5139
ENSSSCG00000001409	2475	807	16274	19556	5133
ENSSSCG00000008633	856	364	8923	10143	5132
ENSSSCG00000035595	108	60	23772	23940	5129
ENSSSCG00000036293	207	183	8889	9279	5129
ENSSSCG00000004058	4409	689	11058	16156	5127
ENSSSCG00000013602	1199	706	11286	13191	5121
ENSSSCG00000025768	520	853	11395	12768	5119
ENSSSCG00000017202	1312	1161	5361	7834	5087
ENSSSCG00000012117	277	256	10874	11407	5082
ENSSSCG00000003682	801	436	16154	17391	5081
ENSSSCG00000027348	745	400	11024	12169	5072
ENSSSCG00000035684	274	384	5300	5958	5059
ENSSSCG00000051689	1673	1353	4728	7754	5057
ENSSSCG00000001341	970	869	10074	11913	5056
ENSSSCG00000009974	2648	891	13672	17211	5054
ENSSSCG00000016094	313	360	6458	7131	5050
ENSSSCG00000004002	920	1132	8948	11000	5046
ENSSSCG00000017054	564	76	17005	17645	5014
ENSSSCG00000001075	753	551	7535	8839	4994
ENSSSCG00000003586	570	410	16186	17166	4971
ENSSSCG00000013421	973	438	9131	10542	4964
ENSSSCG00000036431	124	105	10552	10781	4955
ENSSSCG00000014173	155	191	9173	9519	4952
ENSSSCG00000012604	209	392	5186	5787	4944
ENSSSCG00000025281	274	314	6814	7402	4934
ENSSSCG00000041050	905	735	11450	13090	4929
ENSSSCG00000034484	956	411	17217	18584	4921
ENSSSCG00000018092	3461	2504	9442	15407	4920
ENSSSCG00000006386	426	483	8938	9847	4919
ENSSSCG00000025966	827	673	10151	11651	4906
ENSSSCG00000001471	1334	602	14378	16314	4903
ENSSSCG00000027857	203	230	9703	10136	4899
ENSSSCG00000011952	980	1615	10363	12958	4894
ENSSSCG00000006775	236	217	3845	4298	4889
ENSSSCG00000013889	1204	1176	9861	12241	4882
ENSSSCG00000029251	1091	1429	18605	21125	4876
ENSSSCG00000007754	352	119	19557	20028	4875
ENSSSCG00000038359	1179	1096	8048	10323	4868
ENSSSCG00000000405	402	547	5856	6805	4866
ENSSSCG00000006911	352	556	10929	11837	4863
ENSSSCG00000025928	1151	1150	9189	11490	4858
ENSSSCG00000021893	368	328	10754	11450	4858
ENSSSCG00000018063	4581	5559	8956	19096	4856
ENSSSCG00000003691	1065	1230	10566	12861	4838
ENSSSCG00000008192	842	305	9893	11040	4829
ENSSSCG00000035768	762	953	7631	9346	4815
ENSSSCG00000022080	540	913	9210	10663	4798
ENSSSCG00000016725	488	194	18984	19666	4792
ENSSSCG00000002688	1078	130	14082	15290	4789
ENSSSCG00000011612	507	427	6974	7908	4772
ENSSSCG00000034645	156	161	5620	5937	4769
ENSSSCG00000015560	805	425	7827	9057	4766
ENSSSCG00000012434	148	218	15126	15492	4757
ENSSSCG00000027898	366	206	12037	12609	4742
ENSSSCG00000009828	489	373	5246	6108	4739
ENSSSCG00000005423	541	1061	16115	17717	4711
ENSSSCG00000011102	900	766	9664	11330	4702
ENSSSCG00000023296	141	60	9947	10148	4694
ENSSSCG00000040520	786	623	16175	17584	4687
ENSSSCG00000004561	275	124	17177	17576	4677
ENSSSCG00000011843	277	256	6329	6862	4670
ENSSSCG00000009111	772	1928	15974	18674	4665
ENSSSCG00000023112	361	234	8954	9549	4653
ENSSSCG00000027293	125	200	6700	7025	4649
ENSSSCG00000015662	34	28	5215	5277	4646
ENSSSCG00000017069	1549	575	13921	16045	4643
ENSSSCG00000015334	262	734	512	1508	4643
ENSSSCG00000047841	1457	775	7211	9443	4641
ENSSSCG00000001400	2851	904	16206	19961	4639
ENSSSCG00000013174	179	319	15109	15607	4635
ENSSSCG00000010508	529	483	4505	5517	4630
ENSSSCG00000013992	541	663	8609	9813	4622
ENSSSCG00000007625	989	795	10966	12750	4617
ENSSSCG00000020462	7189	2635	26721	36545	4615
ENSSSCG00000000867	10	2	10240	10252	4614
ENSSSCG00000015284	207	72	10814	11093	4613
ENSSSCG00000016077	452	557	6290	7299	4608
ENSSSCG00000013638	741	396	10969	12106	4602
ENSSSCG00000011332	347	314	14749	15410	4574
ENSSSCG00000024692	3540	634	14759	18933	4564
ENSSSCG00000017006	577	158	20377	21112	4563
ENSSSCG00000014195	448	170	7586	8204	4563
ENSSSCG00000030225	384	265	7348	7997	4555
ENSSSCG00000017082	890	1221	15465	17576	4551
ENSSSCG00000008398	348	347	7235	7930	4551
ENSSSCG00000006014	377	374	6181	6932	4545
ENSSSCG00000033591	154	165	11763	12082	4523
ENSSSCG00000002266	1182	454	21123	22759	4514
ENSSSCG00000020830	618	970	10344	11932	4513
ENSSSCG00000009021	235	123	14529	14887	4511
ENSSSCG00000028886	373	327	7067	7767	4511
ENSSSCG00000002259	1052	449	14023	15524	4510
ENSSSCG00000001966	167	267	13845	14279	4506
ENSSSCG00000012842	1981	1269	10697	13947	4506
ENSSSCG00000037563	1314	390	3794	5498	4502
ENSSSCG00000013720	309	142	10945	11396	4498
ENSSSCG00000017957	868	1043	7281	9192	4497
ENSSSCG00000038947	621	808	8320	9749	4494
ENSSSCG00000038994	790	756	5183	6729	4491
ENSSSCG00000011226	599	604	10861	12064	4477
ENSSSCG00000004636	145	110	9125	9380	4465
ENSSSCG00000039148	3152	989	8936	13077	4464
ENSSSCG00000003042	1501	1193	13377	16071	4447
ENSSSCG00000029633	318	219	11833	12370	4446
ENSSSCG00000003458	541	444	12052	13037	4436
ENSSSCG00000011137	716	421	9248	10385	4434
ENSSSCG00000039885	955	710	7360	9025	4426
ENSSSCG00000015566	325	157	5814	6296	4425
ENSSSCG00000045502	589	76	15235	15900	4421
ENSSSCG00000017259	473	499	8501	9473	4411
ENSSSCG00000006081	685	975	5277	6937	4395
ENSSSCG00000037245	551	345	9442	10338	4376
ENSSSCG00000001769	686	853	8604	10143	4374
ENSSSCG00000006800	185	193	5383	5761	4371
ENSSSCG00000009244	553	525	10489	11567	4370
ENSSSCG00000013876	1601	495	17764	19860	4365
ENSSSCG00000001455	453	250	11470	12173	4360
ENSSSCG00000006193	315	218	2720	3253	4355
ENSSSCG00000000784	246	210	12885	13341	4354
ENSSSCG00000011752	342	448	8174	8964	4350
ENSSSCG00000040920	59	90	4412	4561	4347
ENSSSCG00000014016	694	1395	11217	13306	4343
ENSSSCG00000036135	4005	3849	14803	22657	4342
ENSSSCG00000017584	2336	595	13978	16909	4332
ENSSSCG00000003514	1671	1727	20571	23969	4324
ENSSSCG00000003559	760	258	13283	14301	4323
ENSSSCG00000036501	1011	687	10356	12054	4323
ENSSSCG00000016564	580	412	9749	10741	4321
ENSSSCG00000023245	759	422	9581	10762	4299
ENSSSCG00000035570	683	643	7240	8566	4298
ENSSSCG00000025606	222	158	9672	10052	4290
ENSSSCG00000024201	442	183	6554	7179	4277
ENSSSCG00000004600	259	201	8135	8595	4275
ENSSSCG00000008433	358	914	5538	6810	4275
ENSSSCG00000010151	264	161	26793	27218	4270
ENSSSCG00000036983	266	33	4744	5043	4270
ENSSSCG00000040879	586	686	7350	8622	4268
ENSSSCG00000013849	2352	1856	12720	16928	4267
ENSSSCG00000028423	210	385	5206	5801	4264
ENSSSCG00000022845	285	212	9009	9506	4258
ENSSSCG00000023761	448	357	7467	8272	4258
ENSSSCG00000009146	894	1323	5673	7890	4244
ENSSSCG00000008540	687	675	7090	8452	4238
ENSSSCG00000038549	1225	2181	7536	10942	4235
ENSSSCG00000031866	770	878	16236	17884	4233
ENSSSCG00000016918	313	168	7984	8465	4232
ENSSSCG00000005022	482	253	16393	17128	4230
ENSSSCG00000001564	441	362	5697	6500	4229
ENSSSCG00000009230	444	412	17590	18446	4228
ENSSSCG00000041880	332	80	7248	7660	4226
ENSSSCG00000006508	419	363	16908	17690	4225
ENSSSCG00000000136	558	222	7259	8039	4223
ENSSSCG00000010247	459	263	6586	7308	4220
ENSSSCG00000002452	412	509	6559	7480	4217
ENSSSCG00000000612	204	135	8320	8659	4215
ENSSSCG00000010509	329	141	10292	10762	4214
ENSSSCG00000010594	208	211	8645	9064	4214
ENSSSCG00000009509	170	324	5544	6038	4207
ENSSSCG00000016692	260	519	8434	9213	4200
ENSSSCG00000004414	357	449	2869	3675	4199
ENSSSCG00000010313	921	1006	16458	18385	4189
ENSSSCG00000039336	253	275	5716	6244	4170
ENSSSCG00000004387	1658	1601	8233	11492	4161
ENSSSCG00000011884	469	164	10942	11575	4159
ENSSSCG00000012077	3312	1384	2057	6753	4156
ENSSSCG00000023666	366	567	7965	8898	4147
ENSSSCG00000011731	214	160	4879	5253	4146
ENSSSCG00000028278	1398	592	9855	11845	4143
ENSSSCG00000021712	1071	716	5318	7105	4138
ENSSSCG00000017403	1125	1235	11892	14252	4134
ENSSSCG00000009047	395	492	6272	7159	4134
ENSSSCG00000038973	1058	639	13358	15055	4129
ENSSSCG00000038730	684	730	11046	12460	4125
ENSSSCG00000016885	234	575	8704	9513	4123
ENSSSCG00000014435	439	396	8626	9461	4123
ENSSSCG00000015073	4472	6927	25103	36502	4120
ENSSSCG00000013906	1125	1106	6968	9199	4116
ENSSSCG00000006172	335	467	956	1758	4114
ENSSSCG00000017168	1907	716	11773	14396	4107
ENSSSCG00000004570	1848	1468	30686	34002	4104
ENSSSCG00000016118	139	423	9707	10269	4093
ENSSSCG00000000907	479	71	14367	14917	4092
ENSSSCG00000041596	13286	4128	10471	27885	4091
ENSSSCG00000011079	247	171	15530	15948	4086
ENSSSCG00000017732	243	234	8146	8623	4081
ENSSSCG00000002505	378	459	8134	8971	4064
ENSSSCG00000001727	157	117	11969	12243	4059
ENSSSCG00000000576	503	607	5501	6611	4059
ENSSSCG00000018065	3721	3733	9495	16949	4051
ENSSSCG00000038694	389	353	8990	9732	4051
ENSSSCG00000013775	736	1644	11103	13483	4037
ENSSSCG00000006071	128	114	13494	13736	4036
ENSSSCG00000027669	2043	3187	25734	30964	4029
ENSSSCG00000028875	40	32	947	1019	4023
ENSSSCG00000004279	108	182	6079	6369	4021
ENSSSCG00000011068	226	309	7070	7605	4019
ENSSSCG00000004294	987	428	5924	7339	4015
ENSSSCG00000003592	140	41	12615	12796	4011
ENSSSCG00000036423	506	206	8077	8789	4008
ENSSSCG00000008614	64	85	7514	7663	4006
ENSSSCG00000033727	1050	1423	10533	13006	3994
ENSSSCG00000012703	389	287	8811	9487	3987
ENSSSCG00000028227	260	402	5298	5960	3983
ENSSSCG00000008987	517	647	6239	7403	3975
ENSSSCG00000000840	134	132	3763	4029	3974
ENSSSCG00000040273	1118	1104	4869	7091	3968
ENSSSCG00000014156	286	1529	4127	5942	3958
ENSSSCG00000003512	379	248	11458	12085	3950
ENSSSCG00000025182	242	107	7859	8208	3949
ENSSSCG00000034058	1711	608	9871	12190	3945
ENSSSCG00000011874	506	256	8679	9441	3939
ENSSSCG00000030467	369	211	10076	10656	3937
ENSSSCG00000007458	347	143	8908	9398	3931
ENSSSCG00000021944	1107	270	7365	8742	3923
ENSSSCG00000014044	357	270	13909	14536	3912
ENSSSCG00000008583	285	179	12580	13044	3905
ENSSSCG00000022534	190	156	12131	12477	3900
ENSSSCG00000015135	1231	182	7553	8966	3896
ENSSSCG00000005715	3087	791	18790	22668	3894
ENSSSCG00000022506	2537	1629	10502	14668	3894
ENSSSCG00000016661	272	573	7898	8743	3894
ENSSSCG00000010440	315	236	5468	6019	3880
ENSSSCG00000039243	1077	803	7542	9422	3879
ENSSSCG00000034709	728	503	7565	8796	3879
ENSSSCG00000023326	384	454	5366	6204	3878
ENSSSCG00000012325	902	315	10553	11770	3874
ENSSSCG00000017748	261	191	10597	11049	3874
ENSSSCG00000012639	133	172	8647	8952	3874
ENSSSCG00000010651	247	127	13201	13575	3869
ENSSSCG00000016056	297	139	4482	4918	3867
ENSSSCG00000007606	1151	307	11601	13059	3861
ENSSSCG00000017509	964	1040	8610	10614	3861
ENSSSCG00000011274	499	704	8369	9572	3861
ENSSSCG00000004044	1564	503	11544	13611	3857
ENSSSCG00000018084	4460	3266	10167	17893	3856
ENSSSCG00000014114	88	60	6832	6980	3855
ENSSSCG00000011027	978	694	9426	11098	3851
ENSSSCG00000006033	196	460	4559	5215	3851
ENSSSCG00000012118	44	30	9570	9644	3846
ENSSSCG00000017555	833	180	13658	14671	3838
ENSSSCG00000017804	905	408	15007	16320	3829
ENSSSCG00000002704	630	543	9681	10854	3829
ENSSSCG00000033606	750	466	4569	5785	3827
ENSSSCG00000004358	113	80	6175	6368	3826
ENSSSCG00000024592	378	343	10419	11140	3824
ENSSSCG00000010569	829	412	11702	12943	3812
ENSSSCG00000000509	333	156	12517	13006	3798
ENSSSCG00000005751	4838	1765	16719	23322	3792
ENSSSCG00000001971	288	238	9163	9689	3767
ENSSSCG00000009668	447	312	10446	11205	3755
ENSSSCG00000040208	434	107	6456	6997	3752
ENSSSCG00000035090	1181	970	8279	10430	3751
ENSSSCG00000000808	306	440	6216	6962	3744
ENSSSCG00000004328	812	202	10501	11515	3743
ENSSSCG00000010834	1627	609	10746	12982	3733
ENSSSCG00000016395	90	96	6295	6481	3730
ENSSSCG00000006501	677	654	7643	8974	3712
ENSSSCG00000009249	510	484	7038	8032	3709
ENSSSCG00000017047	270	214	5238	5722	3690
ENSSSCG00000024973	501	343	8058	8902	3688
ENSSSCG00000021812	55	19	3296	3370	3688
ENSSSCG00000031838	1320	1528	6187	9035	3676
ENSSSCG00000022159	335	175	6278	6788	3676
ENSSSCG00000002965	1794	1323	12294	15411	3669
ENSSSCG00000022486	316	273	8004	8593	3660
ENSSSCG00000015867	182	319	6533	7034	3660
ENSSSCG00000001912	2685	839	9089	12613	3655
ENSSSCG00000010329	510	361	11103	11974	3650
ENSSSCG00000006740	777	963	6918	8658	3650
ENSSSCG00000011684	198	156	8034	8388	3645
ENSSSCG00000008079	492	431	8412	9335	3637
ENSSSCG00000008557	1159	548	15685	17392	3630
ENSSSCG00000016164	122	38	5130	5290	3628
ENSSSCG00000014364	360	282	11514	12156	3624
ENSSSCG00000016968	386	214	11521	12121	3621
ENSSSCG00000026571	90	70	3468	3628	3619
ENSSSCG00000001900	806	153	8615	9574	3618
ENSSSCG00000030996	781	493	8077	9351	3614
ENSSSCG00000021408	544	475	7442	8461	3613
ENSSSCG00000002441	348	208	7610	8166	3609
ENSSSCG00000008980	483	585	7326	8394	3602
ENSSSCG00000005689	1599	418	13091	15108	3596
ENSSSCG00000030156	159	78	8636	8873	3596
ENSSSCG00000038089	4911	870	15529	21310	3590
ENSSSCG00000006553	831	387	8923	10141	3590
ENSSSCG00000000804	526	653	8883	10062	3577
ENSSSCG00000015664	210	90	5260	5560	3576
ENSSSCG00000032531	420	279	9760	10459	3566
ENSSSCG00000001022	486	311	8296	9093	3564
ENSSSCG00000000145	833	361	11295	12489	3562
ENSSSCG00000004610	113	310	6787	7210	3558
ENSSSCG00000006994	184	205	10109	10498	3556
ENSSSCG00000017752	586	470	8000	9056	3548
ENSSSCG00000003771	173	168	6937	7278	3545
ENSSSCG00000015115	291	166	8536	8993	3544
ENSSSCG00000004832	256	196	7129	7581	3543
ENSSSCG00000016298	904	151	11625	12680	3538
ENSSSCG00000013022	1655	663	11830	14148	3537
ENSSSCG00000035080	1084	962	10935	12981	3512
ENSSSCG00000017785	245	226	9275	9746	3510
ENSSSCG00000020976	829	858	18677	20364	3505
ENSSSCG00000014177	222	156	8057	8435	3504
ENSSSCG00000006016	534	591	8750	9875	3503
ENSSSCG00000010467	114	147	7462	7723	3503
ENSSSCG00000030053	339	386	5636	6361	3502
ENSSSCG00000021977	124	56	8005	8185	3498
ENSSSCG00000031541	236	154	4381	4771	3495
ENSSSCG00000006201	193	199	7891	8283	3491
ENSSSCG00000022708	142	172	10952	11266	3488
ENSSSCG00000022073	264	483	9317	10064	3485
ENSSSCG00000013460	900	1021	6141	8062	3484
ENSSSCG00000010627	173	148	5885	6206	3484
ENSSSCG00000021890	929	536	10537	12002	3483
ENSSSCG00000038055	930	173	7874	8977	3479
ENSSSCG00000000071	569	706	6452	7727	3479
ENSSSCG00000037565	1546	528	4615	6689	3478
ENSSSCG00000006084	930	488	5639	7057	3465
ENSSSCG00000009422	565	473	5767	6805	3465
ENSSSCG00000003787	208	191	6298	6697	3462
ENSSSCG00000012957	4085	824	10690	15599	3454
ENSSSCG00000028542	1145	542	9611	11298	3445
ENSSSCG00000009914	473	330	8631	9434	3442
ENSSSCG00000038506	444	226	6483	7153	3442
ENSSSCG00000004473	229	160	9680	10069	3441
ENSSSCG00000032595	128	192	3917	4237	3439
ENSSSCG00000029578	250	175	11226	11651	3421
ENSSSCG00000010238	342	393	8670	9405	3421
ENSSSCG00000011340	246	184	11106	11536	3411
ENSSSCG00000025176	154	158	12633	12945	3405
ENSSSCG00000003088	392	272	8150	8814	3397
ENSSSCG00000016267	783	359	6749	7891	3395
ENSSSCG00000010625	120	263	6696	7079	3393
ENSSSCG00000011471	917	489	13073	14479	3390
ENSSSCG00000012634	147	79	8185	8411	3390
ENSSSCG00000007907	323	259	9114	9696	3389
ENSSSCG00000027272	164	36	6511	6711	3385
ENSSSCG00000011825	152	177	4907	5236	3385
ENSSSCG00000030820	658	170	8526	9354	3382
ENSSSCG00000004595	184	248	5653	6085	3381
ENSSSCG00000016095	199	147	8337	8683	3380
ENSSSCG00000033674	446	182	10464	11092	3374
ENSSSCG00000038132	602	409	7159	8170	3373
ENSSSCG00000021042	355	206	10736	11297	3366
ENSSSCG00000029196	225	152	9954	10331	3366
ENSSSCG00000036618	266	274	7891	8431	3365
ENSSSCG00000025406	54	100	5492	5646	3362
ENSSSCG00000007188	643	841	7105	8589	3350
ENSSSCG00000022900	382	282	6857	7521	3346
ENSSSCG00000015106	1596	518	7000	9114	3343
ENSSSCG00000015227	332	347	8306	8985	3342
ENSSSCG00000014204	132	66	5838	6036	3341
ENSSSCG00000007253	376	396	6592	7364	3338
ENSSSCG00000005232	634	341	13433	14408	3337
ENSSSCG00000007951	746	370	11172	12288	3326
ENSSSCG00000008573	361	276	5263	5900	3326
ENSSSCG00000032947	1206	358	9534	11098	3325
ENSSSCG00000033381	1332	60	4998	6390	3325
ENSSSCG00000030653	616	418	6644	7678	3324
ENSSSCG00000002381	256	465	7320	8041	3316
ENSSSCG00000004854	292	447	7840	8579	3315
ENSSSCG00000022674	479	669	5832	6980	3312
ENSSSCG00000049262	2262	766	2980	6008	3312
ENSSSCG00000014338	477	464	6065	7006	3311
ENSSSCG00000005012	850	465	5186	6501	3300
ENSSSCG00000015944	513	255	7614	8382	3298
ENSSSCG00000008629	176	283	9818	10277	3295
ENSSSCG00000015499	379	90	10761	11230	3291
ENSSSCG00000022741	614	625	9304	10543	3290
ENSSSCG00000034261	198	439	5029	5666	3290
ENSSSCG00000024623	181	188	6175	6544	3288
ENSSSCG00000040513	106	20	5271	5397	3286
ENSSSCG00000004908	143	76	3090	3309	3286
ENSSSCG00000017525	1374	1301	10141	12816	3285
ENSSSCG00000016590	1214	294	7442	8950	3285
ENSSSCG00000014802	2471	678	12714	15863	3282
ENSSSCG00000013538	624	421	6229	7274	3278
ENSSSCG00000004739	158	141	12285	12584	3274
ENSSSCG00000008989	184	87	5425	5696	3270
ENSSSCG00000037105	590	162	14795	15547	3268
ENSSSCG00000010357	200	180	7934	8314	3268
ENSSSCG00000008986	908	314	10476	11698	3263
ENSSSCG00000008495	309	156	6011	6476	3263
ENSSSCG00000005060	150	439	7854	8443	3258
ENSSSCG00000014401	144	220	8964	9328	3252
ENSSSCG00000036855	176	138	4176	4490	3250
ENSSSCG00000000403	761	311	11090	12162	3249
ENSSSCG00000005110	160	95	11791	12046	3249
ENSSSCG00000000985	1130	249	11714	13093	3244
ENSSSCG00000016330	1127	683	9900	11710	3241
ENSSSCG00000038806	493	563	11720	12776	3238
ENSSSCG00000002127	304	245	9425	9974	3233
ENSSSCG00000008826	271	210	11494	11975	3232
ENSSSCG00000012474	250	226	9652	10128	3224
ENSSSCG00000036317	1177	563	10571	12311	3223
ENSSSCG00000030211	223	422	8115	8760	3223
ENSSSCG00000002869	459	350	7722	8531	3223
ENSSSCG00000005593	70	42	13210	13322	3221
ENSSSCG00000022227	1054	565	12137	13756	3217
ENSSSCG00000014267	189	82	8199	8470	3217
ENSSSCG00000018086	2302	1669	6465	10436	3212
ENSSSCG00000004237	91	333	4205	4629	3209
ENSSSCG00000025537	709	219	9133	10061	3202
ENSSSCG00000050627	388	409	8019	8816	3199
ENSSSCG00000006395	909	637	6312	7858	3199
ENSSSCG00000006543	1570	605	6555	8730	3187
ENSSSCG00000022048	146	229	4067	4442	3187
ENSSSCG00000039175	83	40	5395	5518	3183
ENSSSCG00000009776	164	189	6380	6733	3182
ENSSSCG00000009704	799	464	3920	5183	3179
ENSSSCG00000008452	88	109	3651	3848	3179
ENSSSCG00000025323	227	251	6005	6483	3178
ENSSSCG00000008756	213	260	5403	5876	3178
ENSSSCG00000021038	127	89	5590	5806	3178
ENSSSCG00000035824	129	154	7271	7554	3177
ENSSSCG00000003820	110	199	3961	4270	3177
ENSSSCG00000017239	1010	996	5520	7526	3175
ENSSSCG00000010862	353	398	11058	11809	3170
ENSSSCG00000005024	314	250	7494	8058	3170
ENSSSCG00000010156	510	272	9608	10390	3167
ENSSSCG00000015271	163	527	15548	16238	3166
ENSSSCG00000017877	493	360	7748	8601	3164
ENSSSCG00000035259	171	207	8689	9067	3163
ENSSSCG00000034386	645	515	7117	8277	3152
ENSSSCG00000017164	543	1071	12104	13718	3151
ENSSSCG00000030289	535	435	6468	7438	3151
ENSSSCG00000012583	250	374	4150	4774	3148
ENSSSCG00000013427	624	301	8646	9571	3146
ENSSSCG00000024424	88	142	6643	6873	3145
ENSSSCG00000006183	88	142	6093	6323	3145
ENSSSCG00000008344	470	130	10142	10742	3143
ENSSSCG00000017272	270	266	8772	9308	3143
ENSSSCG00000001641	132	162	8566	8860	3143
ENSSSCG00000031170	333	98	3647	4078	3143
ENSSSCG00000027746	1228	1008	7640	9876	3141
ENSSSCG00000016853	81	108	5496	5685	3137
ENSSSCG00000010863	238	139	7510	7887	3136
ENSSSCG00000021353	583	358	5066	6007	3136
ENSSSCG00000037449	476	183	13456	14115	3134
ENSSSCG00000014387	995	388	9092	10475	3133
ENSSSCG00000004979	154	155	13331	13640	3132
ENSSSCG00000004082	439	248	11741	12428	3131
ENSSSCG00000016509	509	247	7365	8121	3128
ENSSSCG00000027342	771	396	10759	11926	3125
ENSSSCG00000013249	260	206	6334	6800	3123
ENSSSCG00000020785	3702	3305	34958	41965	3122
ENSSSCG00000016743	1272	635	7881	9788	3119
ENSSSCG00000009746	410	615	3495	4520	3102
ENSSSCG00000026034	195	150	6234	6579	3099
ENSSSCG00000003438	467	244	12572	13283	3098
ENSSSCG00000009157	251	142	10937	11330	3098
ENSSSCG00000004244	515	69	3808	4392	3096
ENSSSCG00000035443	288	70	6279	6637	3094
ENSSSCG00000021363	2698	718	12630	16046	3091
ENSSSCG00000011540	544	341	10586	11471	3087
ENSSSCG00000010821	287	200	5714	6201	3081
ENSSSCG00000013629	1673	456	7584	9713	3080
ENSSSCG00000032708	106042	53842	12327	172211	3079
ENSSSCG00000011628	205	163	6193	6561	3079
ENSSSCG00000006342	220	118	4037	4375	3071
ENSSSCG00000016855	400	142	10408	10950	3065
ENSSSCG00000008966	145	65	5311	5521	3059
ENSSSCG00000033733	788	418	5220	6426	3051
ENSSSCG00000032182	381	186	5144	5711	3049
ENSSSCG00000032223	188	284	2342	2814	3049
ENSSSCG00000011813	148	204	7164	7516	3045
ENSSSCG00000029482	347	178	8065	8590	3041
ENSSSCG00000006372	937	110	10962	12009	3040
ENSSSCG00000013639	278	194	8844	9316	3040
ENSSSCG00000013312	222	353	6463	7038	3037
ENSSSCG00000013402	141	243	6383	6767	3036
ENSSSCG00000009898	519	272	7354	8145	3033
ENSSSCG00000015247	228	163	4335	4726	3033
ENSSSCG00000023593	500	269	9558	10327	3031
ENSSSCG00000005373	1062	679	6241	7982	3028
ENSSSCG00000025703	144	60	7630	7834	3028
ENSSSCG00000025478	412	256	7170	7838	3027
ENSSSCG00000006502	959	330	14440	15729	3019
ENSSSCG00000011090	36	14	6058	6108	3018
ENSSSCG00000001002	2705	468	11275	14448	3012
ENSSSCG00000011284	168	122	11327	11617	3012
ENSSSCG00000009924	286	180	8296	8762	3010
ENSSSCG00000001852	724	425	5243	6392	3004
ENSSSCG00000014071	380	686	4556	5622	3003
ENSSSCG00000030480	425	214	7245	7884	3002
ENSSSCG00000031147	135	159	5051	5345	3002
ENSSSCG00000039191	234	150	4944	5328	3001
ENSSSCG00000016074	176	141	7452	7769	2996
ENSSSCG00000039953	437	410	5285	6132	2994
ENSSSCG00000009569	1173	288	8651	10112	2993
ENSSSCG00000038752	313	295	6355	6963	2989
ENSSSCG00000035564	156	98	3180	3434	2989
ENSSSCG00000014850	184	153	2818	3155	2989
ENSSSCG00000029352	808	436	8826	10070	2988
ENSSSCG00000040663	644	551	5167	6362	2984
ENSSSCG00000008697	1092	313	10232	11637	2982
ENSSSCG00000007043	134	196	5122	5452	2978
ENSSSCG00000047420	232	345	6446	7023	2975
ENSSSCG00000036716	1052	1123	3786	5961	2975
ENSSSCG00000035875	612	343	7856	8811	2974
ENSSSCG00000011237	242	240	5881	6363	2973
ENSSSCG00000027660	249	403	2403	3055	2973
ENSSSCG00000029785	1174	945	7166	9285	2972
ENSSSCG00000027224	604	661	4897	6162	2971
ENSSSCG00000009440	408	261	6130	6799	2959
ENSSSCG00000039146	130	93	2928	3151	2959
ENSSSCG00000023971	461	456	4294	5211	2955
ENSSSCG00000011772	148	145	4931	5224	2954
ENSSSCG00000015940	145	148	6503	6796	2951
ENSSSCG00000012173	762	711	9882	11355	2949
ENSSSCG00000009479	162	88	5898	6148	2949
ENSSSCG00000013054	215	219	4884	5318	2949
ENSSSCG00000027503	182	126	4875	5183	2946
ENSSSCG00000016263	503	170	8517	9190	2944
ENSSSCG00000008388	119	62	6641	6822	2942
ENSSSCG00000012062	215	323	11826	12364	2941
ENSSSCG00000013052	256	211	4077	4544	2938
ENSSSCG00000037594	651	310	15956	16917	2937
ENSSSCG00000003722	17	8	5925	5950	2935
ENSSSCG00000000886	396	750	4082	5228	2935
ENSSSCG00000028902	1165	623	10337	12125	2934
ENSSSCG00000044574	1396	520	6710	8626	2931
ENSSSCG00000004938	111	100	5064	5275	2929
ENSSSCG00000014670	986	482	5155	6623	2928
ENSSSCG00000003511	618	312	7779	8709	2927
ENSSSCG00000014170	392	708	8626	9726	2924
ENSSSCG00000005518	251	206	5973	6430	2923
ENSSSCG00000044013	1362	439	3092	4893	2917
ENSSSCG00000033844	405	361	4804	5570	2914
ENSSSCG00000015962	287	211	5288	5786	2913
ENSSSCG00000005316	2801	2301	22987	28089	2912
ENSSSCG00000035281	170	118	8168	8456	2910
ENSSSCG00000006785	197	200	5285	5682	2905
ENSSSCG00000005602	231	186	8600	9017	2904
ENSSSCG00000029464	267	244	9049	9560	2902
ENSSSCG00000009925	212	160	8266	8638	2902
ENSSSCG00000033115	226	200	6119	6545	2900
ENSSSCG00000014304	156	92	3978	4226	2900
ENSSSCG00000012633	251	448	4498	5197	2899
ENSSSCG00000037913	189	13	7712	7914	2895
ENSSSCG00000040642	879	386	9285	10550	2894
ENSSSCG00000002740	106	101	5539	5746	2894
ENSSSCG00000014565	3689	3703	3861	11253	2886
ENSSSCG00000003513	253	243	4395	4891	2886
ENSSSCG00000012278	141	157	5997	6295	2884
ENSSSCG00000038345	536	89	8534	9159	2882
ENSSSCG00000032330	176	144	8168	8488	2877
ENSSSCG00000013366	742	1009	4578	6329	2875
ENSSSCG00000003983	600	166	6485	7251	2874
ENSSSCG00000015405	12	19	2535	2566	2874
ENSSSCG00000017024	149	347	3960	4456	2869
ENSSSCG00000011239	730	303	5953	6986	2866
ENSSSCG00000021825	768	759	3810	5337	2864
ENSSSCG00000003461	335	132	6779	7246	2862
ENSSSCG00000002034	1351	353	11596	13300	2860
ENSSSCG00000005955	113	217	4811	5141	2860
ENSSSCG00000013094	325	404	5679	6408	2856
ENSSSCG00000035676	467	305	5555	6327	2848
ENSSSCG00000016512	590	186	7870	8646	2847
ENSSSCG00000030460	246	176	9087	9509	2846
ENSSSCG00000023873	123	234	2679	3036	2845
ENSSSCG00000014901	345	168	10353	10866	2842
ENSSSCG00000035790	756	642	4965	6363	2840
ENSSSCG00000025770	238	67	7791	8096	2839
ENSSSCG00000013155	524	476	6710	7710	2838
ENSSSCG00000014411	166	186	5163	5515	2834
ENSSSCG00000029239	604	62	3266	3932	2832
ENSSSCG00000027860	117	77	4798	4992	2830
ENSSSCG00000007203	215	260	5497	5972	2829
ENSSSCG00000008792	74	39	4611	4724	2829
ENSSSCG00000016035	508	497	8564	9569	2826
ENSSSCG00000037466	169	62	8866	9097	2825
ENSSSCG00000007469	746	347	6584	7677	2824
ENSSSCG00000003859	116	74	8878	9068	2821
ENSSSCG00000016017	108	172	3153	3433	2818
ENSSSCG00000022478	1797	247	10412	12456	2817
ENSSSCG00000022208	496	228	7183	7907	2815
ENSSSCG00000012270	623	589	5738	6950	2812
ENSSSCG00000025049	118	162	4939	5219	2812
ENSSSCG00000015410	82	46	4936	5064	2812
ENSSSCG00000017094	333	347	5685	6365	2810
ENSSSCG00000000382	1551	750	9924	12225	2809
ENSSSCG00000004791	71	12	6462	6545	2808
ENSSSCG00000008971	111	138	4680	4929	2808
ENSSSCG00000011615	456	487	7414	8357	2806
ENSSSCG00000015861	222	127	6433	6782	2804
ENSSSCG00000014292	226	464	5954	6644	2801
ENSSSCG00000005575	148	100	5345	5593	2798
ENSSSCG00000024486	243	284	7213	7740	2795
ENSSSCG00000000406	1232	724	3259	5215	2790
ENSSSCG00000005282	93	66	6118	6277	2787
ENSSSCG00000004592	370	189	9312	9871	2785
ENSSSCG00000009097	891	1294	6549	8734	2778
ENSSSCG00000020505	7410	2894	7674	17978	2775
ENSSSCG00000001958	257	122	5990	6369	2775
ENSSSCG00000043781	1643	2880	6360	10883	2774
ENSSSCG00000017308	110	160	3539	3809	2774
ENSSSCG00000007484	397	198	4798	5393	2772
ENSSSCG00000015485	156	172	5680	6008	2771
ENSSSCG00000000084	1088	1676	8219	10983	2769
ENSSSCG00000004064	747	296	8124	9167	2769
ENSSSCG00000017430	973	1166	5005	7144	2766
ENSSSCG00000028869	137	135	4149	4421	2766
ENSSSCG00000029753	146	65	2824	3035	2766
ENSSSCG00000009007	339	96	9711	10146	2765
ENSSSCG00000010243	378	176	7465	8019	2765
ENSSSCG00000007362	522	223	6999	7744	2765
ENSSSCG00000004658	265	483	7399	8147	2764
ENSSSCG00000017712	268	503	6751	7522	2762
ENSSSCG00000008180	446	253	6687	7386	2762
ENSSSCG00000028022	1143	1027	9341	11511	2761
ENSSSCG00000011769	390	366	6207	6963	2760
ENSSSCG00000033175	205	325	9197	9727	2756
ENSSSCG00000048343	1128	473	2557	4158	2750
ENSSSCG00000007830	454	136	10068	10658	2746
ENSSSCG00000023522	2116	3109	10257	15482	2744
ENSSSCG00000007280	148	153	4755	5056	2743
ENSSSCG00000011229	180	284	3726	4190	2741
ENSSSCG00000016501	188	168	8336	8692	2740
ENSSSCG00000010219	651	880	5912	7443	2740
ENSSSCG00000007473	208	203	8097	8508	2739
ENSSSCG00000030798	1911	541	7404	9856	2737
ENSSSCG00000011767	92	61	6077	6230	2735
ENSSSCG00000007692	543	509	6380	7432	2731
ENSSSCG00000040016	35	46	3230	3311	2730
ENSSSCG00000009414	844	317	9312	10473	2725
ENSSSCG00000006324	238	225	4327	4790	2723
ENSSSCG00000011013	998	561	6741	8300	2722
ENSSSCG00000030610	713	333	13191	14237	2720
ENSSSCG00000017206	399	240	7943	8582	2720
ENSSSCG00000009589	550	116	6692	7358	2718
ENSSSCG00000001770	452	446	5682	6580	2718
ENSSSCG00000017277	215	157	5116	5488	2718
ENSSSCG00000010849	855	347	6013	7215	2717
ENSSSCG00000020725	963	1296	4352	6611	2709
ENSSSCG00000038494	445	148	7481	8074	2707
ENSSSCG00000023126	250	255	7206	7711	2707
ENSSSCG00000027565	1106	218	7678	9002	2706
ENSSSCG00000007797	478	144	7276	7898	2699
ENSSSCG00000014171	176	142	5798	6116	2699
ENSSSCG00000028663	960	309	8724	9993	2698
ENSSSCG00000033601	319	150	8310	8779	2698
ENSSSCG00000005459	230	327	6605	7162	2698
ENSSSCG00000013285	150	200	3190	3540	2694
ENSSSCG00000010513	300	134	5553	5987	2693
ENSSSCG00000017874	705	96	9412	10213	2689
ENSSSCG00000039301	622	344	7798	8764	2689
ENSSSCG00000011775	72	161	3275	3508	2688
ENSSSCG00000015581	618	99	3799	4516	2687
ENSSSCG00000011236	96	84	5516	5696	2686
ENSSSCG00000010438	126	118	3875	4119	2683
ENSSSCG00000030197	193	94	5777	6064	2680
ENSSSCG00000003791	454	174	8861	9489	2675
ENSSSCG00000011395	384	232	11056	11672	2674
ENSSSCG00000005959	228	146	4738	5112	2673
ENSSSCG00000029163	116	52	2793	2961	2671
ENSSSCG00000005096	444	461	4630	5535	2666
ENSSSCG00000008303	586	590	4143	5319	2665
ENSSSCG00000011877	81	124	3689	3894	2665
ENSSSCG00000005403	74	155	2690	2919	2665
ENSSSCG00000039408	427	96	11566	12089	2664
ENSSSCG00000015570	120	146	7323	7589	2664
ENSSSCG00000025507	676	837	3726	5239	2660
ENSSSCG00000001507	571	280	6543	7394	2658
ENSSSCG00000014997	445	633	6113	7191	2658
ENSSSCG00000011700	63	92	1468	1623	2658
ENSSSCG00000004620	256	244	7184	7684	2656
ENSSSCG00000013659	441	119	6065	6625	2654
ENSSSCG00000014149	289	41	4576	4906	2654
ENSSSCG00000038144	1052	1182	10957	13191	2651
ENSSSCG00000045769	2456	902	4022	7380	2651
ENSSSCG00000006100	177	190	5005	5372	2651
ENSSSCG00000031337	176	178	5361	5715	2650
ENSSSCG00000000457	238	189	3983	4410	2650
ENSSSCG00000050687	248	70	3863	4181	2650
ENSSSCG00000014851	79	46	7716	7841	2647
ENSSSCG00000006307	979	246	5912	7137	2646
ENSSSCG00000000504	95	36	6174	6305	2646
ENSSSCG00000035446	2333	1245	9879	13457	2645
ENSSSCG00000015567	625	889	9512	11026	2638
ENSSSCG00000030546	1135	947	4031	6113	2638
ENSSSCG00000014794	328	208	6746	7282	2636
ENSSSCG00000017754	1804	673	5488	7965	2634
ENSSSCG00000016370	667	428	7666	8761	2632
ENSSSCG00000015273	389	292	6783	7464	2632
ENSSSCG00000008423	292	758	3934	4984	2629
ENSSSCG00000005267	1136	1316	4472	6924	2628
ENSSSCG00000000078	439	198	10809	11446	2627
ENSSSCG00000029059	673	423	5559	6655	2626
ENSSSCG00000035686	198	254	4519	4971	2623
ENSSSCG00000011394	525	391	10424	11340	2621
ENSSSCG00000023437	925	1430	12939	15294	2617
ENSSSCG00000008340	297	481	9466	10244	2617
ENSSSCG00000050793	1983	2189	5138	9310	2615
ENSSSCG00000015013	487	260	7057	7804	2614
ENSSSCG00000008575	282	118	7776	8176	2613
ENSSSCG00000026655	655	487	8985	10127	2611
ENSSSCG00000008377	234	389	3696	4319	2609
ENSSSCG00000009761	2328	857	10255	13440	2605
ENSSSCG00000020702	196	189	5891	6276	2601
ENSSSCG00000025942	238	244	5618	6100	2601
ENSSSCG00000008735	1036	333	10301	11670	2599
ENSSSCG00000004139	119	36	4656	4811	2598
ENSSSCG00000032554	157	160	3763	4080	2597
ENSSSCG00000003577	480	351	7626	8457	2594
ENSSSCG00000005084	301	308	4250	4859	2594
ENSSSCG00000031791	227	390	2639	3256	2593
ENSSSCG00000029168	403	214	8439	9056	2592
ENSSSCG00000016922	223	285	5588	6096	2586
ENSSSCG00000030849	834	718	2793	4345	2585
ENSSSCG00000015411	453	278	5128	5859	2581
ENSSSCG00000038867	141	131	4396	4668	2581
ENSSSCG00000008768	412	54	7090	7556	2580
ENSSSCG00000026006	1047	298	8652	9997	2579
ENSSSCG00000004542	296	315	3842	4453	2579
ENSSSCG00000003107	531	325	9247	10103	2577
ENSSSCG00000017773	899	471	7710	9080	2575
ENSSSCG00000011433	353	264	5834	6451	2574
ENSSSCG00000006261	357	174	5067	5598	2574
ENSSSCG00000016234	205	162	4264	4631	2573
ENSSSCG00000039542	518	364	5598	6480	2572
ENSSSCG00000012884	558	271	9679	10508	2568
ENSSSCG00000007812	589	204	7523	8316	2567
ENSSSCG00000003017	906	270	6958	8134	2566
ENSSSCG00000002873	733	491	5231	6455	2566
ENSSSCG00000017505	159	184	5460	5803	2566
ENSSSCG00000017504	586	203	8109	8898	2565
ENSSSCG00000008068	170	169	5682	6021	2562
ENSSSCG00000005444	95	161	6476	6732	2561
ENSSSCG00000000141	1040	397	6654	8091	2560
ENSSSCG00000024126	654	424	4533	5611	2560
ENSSSCG00000014578	1128	525	9041	10694	2556
ENSSSCG00000036592	1012	244	5746	7002	2553
ENSSSCG00000002755	740	168	9300	10208	2549
ENSSSCG00000016147	148	89	6110	6347	2549
ENSSSCG00000003673	256	371	5581	6208	2548
ENSSSCG00000004870	726	410	4806	5942	2548
ENSSSCG00000013553	646	151	9485	10282	2546
ENSSSCG00000003591	243	234	6898	7375	2546
ENSSSCG00000030502	428	201	7852	8481	2545
ENSSSCG00000030423	184	174	5265	5623	2544
ENSSSCG00000001099	211	29	9093	9333	2542
ENSSSCG00000006209	503	217	4432	5152	2542
ENSSSCG00000028092	170	95	7090	7355	2541
ENSSSCG00000009555	742	627	6024	7393	2538
ENSSSCG00000030413	142	116	3050	3308	2538
ENSSSCG00000008638	362	581	4460	5403	2532
ENSSSCG00000046387	552	570	4947	6069	2531
ENSSSCG00000013062	227	261	5231	5719	2531
ENSSSCG00000004070	266	194	7727	8187	2529
ENSSSCG00000011218	428	105	6088	6621	2529
ENSSSCG00000016266	230	141	3339	3710	2529
ENSSSCG00000021591	148	76	2676	2900	2528
ENSSSCG00000014833	225	101	4658	4984	2521
ENSSSCG00000021229	225	178	4198	4601	2521
ENSSSCG00000008412	188	177	4964	5329	2520
ENSSSCG00000011313	399	109	5014	5522	2516
ENSSSCG00000008048	843	365	6318	7526	2515
ENSSSCG00000036639	241	389	4544	5174	2509
ENSSSCG00000015386	124	121	4505	4750	2509
ENSSSCG00000002023	2391	766	7971	11128	2508
ENSSSCG00000034697	118	39	6091	6248	2508
ENSSSCG00000004382	178	196	4782	5156	2508
ENSSSCG00000030241	483	340	3647	4470	2506
ENSSSCG00000037929	853	330	2774	3957	2503
ENSSSCG00000023409	131	117	5460	5708	2502
ENSSSCG00000035992	388	193	5035	5616	2500
ENSSSCG00000031077	535	409	4378	5322	2495
ENSSSCG00000009172	338	124	3875	4337	2493
ENSSSCG00000010399	267	319	5766	6352	2490
ENSSSCG00000014339	455	744	8037	9236	2489
ENSSSCG00000014207	174	186	8580	8940	2488
ENSSSCG00000035505	668	266	7575	8509	2488
ENSSSCG00000004024	242	213	6066	6521	2488
ENSSSCG00000030130	360	633	5856	6849	2486
ENSSSCG00000039046	542	499	4470	5511	2486
ENSSSCG00000029857	76	365	2814	3255	2485
ENSSSCG00000007146	113	141	2846	3100	2485
ENSSSCG00000021966	100	135	3648	3883	2484
ENSSSCG00000006346	122	225	4944	5291	2483
ENSSSCG00000010002	747	271	7012	8030	2482
ENSSSCG00000021118	265	251	3977	4493	2482
ENSSSCG00000027115	486	244	9886	10616	2474
ENSSSCG00000010452	2108	2311	3052	7471	2474
ENSSSCG00000027294	630	322	4140	5092	2474
ENSSSCG00000028225	542	173	8232	8947	2473
ENSSSCG00000034927	860	482	5077	6419	2473
ENSSSCG00000025486	647	425	4375	5447	2473
ENSSSCG00000023604	1258	1138	5696	8092	2471
ENSSSCG00000021322	94	143	3582	3819	2471
ENSSSCG00000003505	327	174	3275	3776	2471
ENSSSCG00000026210	200	16	12806	13022	2470
ENSSSCG00000023276	98	114	4395	4607	2470
ENSSSCG00000039426	274	306	5968	6548	2469
ENSSSCG00000016708	294	180	5125	5599	2466
ENSSSCG00000037508	852	2018	10771	13641	2460
ENSSSCG00000011678	99	124	5463	5686	2459
ENSSSCG00000003187	406	463	7157	8026	2457
ENSSSCG00000006194	351	286	7522	8159	2455
ENSSSCG00000006375	133	50	6941	7124	2453
ENSSSCG00000026224	308	168	5934	6410	2452
ENSSSCG00000027628	329	149	5221	5699	2448
ENSSSCG00000009042	356	191	4975	5522	2448
ENSSSCG00000010465	81	104	4559	4744	2448
ENSSSCG00000032282	59	28	3186	3273	2447
ENSSSCG00000005030	184	103	7680	7967	2446
ENSSSCG00000032726	167	90	5263	5520	2446
ENSSSCG00000025618	695	232	4480	5407	2446
ENSSSCG00000002445	112	110	7349	7571	2443
ENSSSCG00000030642	83	112	2057	2252	2442
ENSSSCG00000009699	40	40	2054	2134	2442
ENSSSCG00000009885	378	159	9930	10467	2440
ENSSSCG00000008788	82	136	5435	5653	2440
ENSSSCG00000011552	329	348	6427	7104	2439
ENSSSCG00000009345	456	176	5122	5754	2438
ENSSSCG00000011695	6	24	978	1008	2437
ENSSSCG00000038008	369	237	7482	8088	2432
ENSSSCG00000004317	124	104	3221	3449	2428
ENSSSCG00000005037	197	131	2770	3098	2426
ENSSSCG00000004626	278	175	3789	4242	2424
ENSSSCG00000010621	128	98	3413	3639	2422
ENSSSCG00000026819	176	209	6506	6891	2419
ENSSSCG00000039324	1725	644	5909	8278	2416
ENSSSCG00000011022	857	835	9996	11688	2415
ENSSSCG00000031615	233	124	7717	8074	2413
ENSSSCG00000027371	442	356	10146	10944	2409
ENSSSCG00000044700	1958	1743	13293	16994	2407
ENSSSCG00000009430	196	181	8086	8463	2407
ENSSSCG00000032007	1105	570	5218	6893	2407
ENSSSCG00000009319	435	171	7335	7941	2405
ENSSSCG00000032601	278	136	6663	7077	2404
ENSSSCG00000017956	50	62	5397	5509	2404
ENSSSCG00000013392	56	166	2967	3189	2402
ENSSSCG00000014820	821	250	9767	10838	2401
ENSSSCG00000040439	208	171	3197	3576	2401
ENSSSCG00000003761	85	145	4225	4455	2398
ENSSSCG00000033672	1383	520	3678	5581	2396
ENSSSCG00000032648	199	226	7798	8223	2395
ENSSSCG00000013597	1208	1140	3945	6293	2394
ENSSSCG00000006562	189	160	6615	6964	2392
ENSSSCG00000022955	83	188	4670	4941	2391
ENSSSCG00000006954	1245	714	7055	9014	2389
ENSSSCG00000006487	366	584	4256	5206	2389
ENSSSCG00000011943	179	156	7729	8064	2388
ENSSSCG00000011120	530	194	5204	5928	2388
ENSSSCG00000015523	153	25	4428	4606	2385
ENSSSCG00000000563	134	38	4534	4706	2384
ENSSSCG00000025534	79	238	2828	3145	2383
ENSSSCG00000007109	178	219	5298	5695	2381
ENSSSCG00000031123	318	207	6209	6734	2378
ENSSSCG00000000119	271	349	3884	4504	2378
ENSSSCG00000016581	165	398	5516	6079	2371
ENSSSCG00000033228	219	268	7383	7870	2370
ENSSSCG00000022940	407	246	4817	5470	2370
ENSSSCG00000031488	383	140	9020	9543	2369
ENSSSCG00000009511	434	269	7264	7967	2369
ENSSSCG00000004110	444	247	4959	5650	2364
ENSSSCG00000022225	109	164	4097	4370	2363
ENSSSCG00000014817	1082	399	12237	13718	2361
ENSSSCG00000014014	457	326	7856	8639	2359
ENSSSCG00000026082	244	163	5038	5445	2359
ENSSSCG00000015563	84	115	7842	8041	2357
ENSSSCG00000004652	105	239	2566	2910	2356
ENSSSCG00000013259	722	231	12232	13185	2355
ENSSSCG00000028018	728	216	8339	9283	2354
ENSSSCG00000009791	514	233	7486	8233	2354
ENSSSCG00000015697	60	39	4319	4418	2350
ENSSSCG00000038401	311	82	5293	5686	2348
ENSSSCG00000011652	198	186	5112	5496	2347
ENSSSCG00000016911	100	167	4356	4623	2346
ENSSSCG00000017836	4843	1132	5226	11201	2345
ENSSSCG00000015897	382	404	3700	4486	2345
ENSSSCG00000015987	185	313	6302	6800	2344
ENSSSCG00000011917	261	249	2787	3297	2344
ENSSSCG00000035293	3266	1328	10119	14713	2343
ENSSSCG00000011951	687	920	5798	7405	2339
ENSSSCG00000027675	373	277	6370	7020	2339
ENSSSCG00000001097	455	149	6288	6892	2338
ENSSSCG00000015129	319	570	7022	7911	2335
ENSSSCG00000014101	290	138	5413	5841	2333
ENSSSCG00000026951	597	330	3807	4734	2333
ENSSSCG00000022553	2076	499	9724	12299	2330
ENSSSCG00000010685	322	144	4774	5240	2325
ENSSSCG00000031707	247	309	7196	7752	2324
ENSSSCG00000002372	595	168	7369	8132	2319
ENSSSCG00000014414	294	171	5131	5596	2319
ENSSSCG00000040056	148	124	3667	3939	2316
ENSSSCG00000028983	696	477	8465	9638	2313
ENSSSCG00000007023	288	134	6390	6812	2312
ENSSSCG00000032740	55	112	2249	2416	2311
ENSSSCG00000002254	140	356	4995	5491	2310
ENSSSCG00000004144	260	162	4227	4649	2308
ENSSSCG00000015085	171	60	9092	9323	2307
ENSSSCG00000016520	425	346	5810	6581	2306
ENSSSCG00000012262	346	187	4415	4948	2305
ENSSSCG00000025293	74	78	2818	2970	2303
ENSSSCG00000015820	372	221	8535	9128	2296
ENSSSCG00000002243	299	94	5310	5703	2295
ENSSSCG00000015498	218	130	6096	6444	2292
ENSSSCG00000008348	323	192	5091	5606	2291
ENSSSCG00000039290	190	294	3509	3993	2291
ENSSSCG00000011782	133	111	12567	12811	2289
ENSSSCG00000003493	588	451	7207	8246	2289
ENSSSCG00000010368	306	453	3724	4483	2287
ENSSSCG00000006788	18	26	3807	3851	2287
ENSSSCG00000025788	54	24	2378	2456	2285
ENSSSCG00000003630	147	157	6373	6677	2284
ENSSSCG00000007815	1122	316	10146	11584	2281
ENSSSCG00000008900	176	194	4466	4836	2280
ENSSSCG00000032341	59	96	5887	6042	2279
ENSSSCG00000039658	296	240	3908	4444	2278
ENSSSCG00000006066	344	238	4662	5244	2271
ENSSSCG00000007067	380	512	6800	7692	2270
ENSSSCG00000017421	407	301	4122	4830	2270
ENSSSCG00000011811	373	504	8446	9323	2266
ENSSSCG00000014280	238	183	6412	6833	2266
ENSSSCG00000010081	179	168	4887	5234	2266
ENSSSCG00000009851	251	394	4236	4881	2265
ENSSSCG00000029518	230	309	3492	4031	2264
ENSSSCG00000033155	106	162	3111	3379	2264
ENSSSCG00000014307	1145	479	8186	9810	2263
ENSSSCG00000009061	134	236	3619	3989	2263
ENSSSCG00000017355	106	80	3955	4141	2262
ENSSSCG00000008803	112	41	6936	7089	2260
ENSSSCG00000000361	328	618	3961	4907	2260
ENSSSCG00000028113	164	280	3493	3937	2260
ENSSSCG00000016073	64	26	2416	2506	2260
ENSSSCG00000037216	1710	391	3621	5722	2258
ENSSSCG00000001679	191	167	4517	4875	2256
ENSSSCG00000032049	463	176	7187	7826	2255
ENSSSCG00000003401	195	206	7192	7593	2252
ENSSSCG00000038873	410	357	6307	7074	2251
ENSSSCG00000018563	674	315	9451	10440	2250
ENSSSCG00000007345	72	139	5223	5434	2242
ENSSSCG00000031476	249	36	4442	4727	2241
ENSSSCG00000015555	244	641	6067	6952	2240
ENSSSCG00000003914	428	548	2833	3809	2239
ENSSSCG00000004934	102	74	4512	4688	2238
ENSSSCG00000025744	310	283	5263	5856	2233
ENSSSCG00000009772	73	112	854	1039	2233
ENSSSCG00000031808	164	282	2344	2790	2232
ENSSSCG00000014298	210	305	2887	3402	2231
ENSSSCG00000005235	320	526	5009	5855	2230
ENSSSCG00000005255	124	111	5238	5473	2230
ENSSSCG00000017668	149	122	2752	3023	2227
ENSSSCG00000014121	43	85	6142	6270	2223
ENSSSCG00000029944	851	246	6239	7336	2222
ENSSSCG00000032397	798	180	3467	4445	2222
ENSSSCG00000003738	300	533	6089	6922	2221
ENSSSCG00000006267	224	353	4379	4956	2219
ENSSSCG00000022112	473	212	8060	8745	2217
ENSSSCG00000030291	201	166	6384	6751	2215
ENSSSCG00000029484	62	81	1704	1847	2214
ENSSSCG00000004684	146	77	6708	6931	2213
ENSSSCG00000014882	289	210	7315	7814	2212
ENSSSCG00000034444	257	218	6678	7153	2212
ENSSSCG00000011610	465	46	4806	5317	2212
ENSSSCG00000044051	2282	1868	12572	16722	2211
ENSSSCG00000008168	153	140	6437	6730	2210
ENSSSCG00000038507	1115	921	2967	5003	2210
ENSSSCG00000016031	18	28	1291	1337	2207
ENSSSCG00000031118	714	170	8722	9606	2206
ENSSSCG00000030535	481	360	5698	6539	2206
ENSSSCG00000035209	762	176	3137	4075	2206
ENSSSCG00000029594	450	383	5674	6507	2205
ENSSSCG00000009944	308	367	4976	5651	2204
ENSSSCG00000004717	116	131	5295	5542	2200
ENSSSCG00000006378	228	65	6632	6925	2199
ENSSSCG00000021005	442	403	3811	4656	2192
ENSSSCG00000014791	230	150	3786	4166	2192
ENSSSCG00000017799	165	256	3970	4391	2191
ENSSSCG00000021170	91	75	4599	4765	2190
ENSSSCG00000014946	609	666	8808	10083	2188
ENSSSCG00000040413	104	72	5059	5235	2183
ENSSSCG00000015938	173	133	4023	4329	2183
ENSSSCG00000003743	92	108	3900	4100	2182
ENSSSCG00000037706	160	54	5167	5381	2179
ENSSSCG00000015519	243	94	7711	8048	2178
ENSSSCG00000032055	87	74	5604	5765	2178
ENSSSCG00000033144	344	220	3985	4549	2176
ENSSSCG00000016877	149	143	3599	3891	2175
ENSSSCG00000014538	250	110	5029	5389	2174
ENSSSCG00000023503	539	112	7856	8507	2167
ENSSSCG00000015808	173	390	4352	4915	2165
ENSSSCG00000029125	84	150	7649	7883	2164
ENSSSCG00000013314	213	127	5590	5930	2161
ENSSSCG00000014337	273	451	3256	3980	2160
ENSSSCG00000010340	164	128	4238	4530	2158
ENSSSCG00000024761	72	91	3449	3612	2157
ENSSSCG00000001708	180	209	5801	6190	2156
ENSSSCG00000006824	257	219	3684	4160	2154
ENSSSCG00000028461	188	169	9675	10032	2153
ENSSSCG00000002330	181	129	6014	6324	2153
ENSSSCG00000009112	199	170	3458	3827	2153
ENSSSCG00000000232	248	80	7291	7619	2152
ENSSSCG00000004505	222	134	6263	6619	2152
ENSSSCG00000037920	543	288	5019	5850	2151
ENSSSCG00000004653	91	130	5854	6075	2147
ENSSSCG00000001554	186	158	4066	4410	2145
ENSSSCG00000012652	269	52	5792	6113	2144
ENSSSCG00000014319	137	138	3340	3615	2143
ENSSSCG00000004639	246	222	6048	6516	2140
ENSSSCG00000035478	230	218	4843	5291	2140
ENSSSCG00000028759	824	191	8017	9032	2138
ENSSSCG00000035454	229	168	4859	5256	2138
ENSSSCG00000033120	819	940	7307	9066	2137
ENSSSCG00000006468	2554	624	5045	8223	2134
ENSSSCG00000014416	276	145	5730	6151	2134
ENSSSCG00000011000	556	662	5348	6566	2133
ENSSSCG00000006110	839	145	5286	6270	2132
ENSSSCG00000008794	158	38	5408	5604	2132
ENSSSCG00000039157	287	182	6264	6733	2131
ENSSSCG00000010092	525	254	7437	8216	2130
ENSSSCG00000022661	70	100	5265	5435	2130
ENSSSCG00000017743	276	100	6118	6494	2129
ENSSSCG00000010433	248	105	4045	4398	2129
ENSSSCG00000013409	81	117	6363	6561	2127
ENSSSCG00000014184	219	622	4206	5047	2126
ENSSSCG00000004958	136	168	3994	4298	2126
ENSSSCG00000026092	603	154	5607	6364	2125
ENSSSCG00000001918	260	184	4069	4513	2123
ENSSSCG00000016027	80	148	3296	3524	2123
ENSSSCG00000023187	294	20	5653	5967	2119
ENSSSCG00000005343	147	182	4555	4884	2118
ENSSSCG00000024253	320	158	5469	5947	2117
ENSSSCG00000033732	624	276	6836	7736	2114
ENSSSCG00000023894	1156	162	7789	9107	2113
ENSSSCG00000026383	328	547	9128	10003	2111
ENSSSCG00000010145	82	109	3248	3439	2111
ENSSSCG00000049158	391	269	8771	9431	2109
ENSSSCG00000013779	897	502	8023	9422	2108
ENSSSCG00000012982	813	173	6888	7874	2106
ENSSSCG00000029637	739	253	7398	8390	2104
ENSSSCG00000017360	3643	826	7674	12143	2102
ENSSSCG00000024916	293	117	3217	3627	2101
ENSSSCG00000004603	139	66	4699	4904	2097
ENSSSCG00000038628	278	411	3948	4637	2096
ENSSSCG00000000094	672	470	8344	9486	2095
ENSSSCG00000011889	801	198	5189	6188	2095
ENSSSCG00000035473	1173	846	3351	5370	2095
ENSSSCG00000012202	113	56	3286	3455	2093
ENSSSCG00000017289	361	163	5373	5897	2091
ENSSSCG00000012766	1284	1345	11325	13954	2089
ENSSSCG00000002429	499	323	6253	7075	2089
ENSSSCG00000012793	598	258	5349	6205	2089
ENSSSCG00000039139	2367	746	6010	9123	2085
ENSSSCG00000008478	119	99	5064	5282	2085
ENSSSCG00000022895	68	124	5154	5346	2084
ENSSSCG00000022828	522	181	10455	11158	2083
ENSSSCG00000000458	144	161	3925	4230	2081
ENSSSCG00000003589	674	240	5982	6896	2079
ENSSSCG00000017052	567	278	5007	5852	2079
ENSSSCG00000008844	24	49	4375	4448	2079
ENSSSCG00000020808	199	273	3045	3517	2078
ENSSSCG00000000488	272	168	4581	5021	2076
ENSSSCG00000023165	324	93	6897	7314	2075
ENSSSCG00000005503	64	139	4139	4342	2074
ENSSSCG00000004789	2796	5279	11174	19249	2071
ENSSSCG00000030957	282	146	4603	5031	2069
ENSSSCG00000011075	397	222	6113	6732	2068
ENSSSCG00000012918	1281	420	7333	9034	2066
ENSSSCG00000040607	179	133	6709	7021	2066
ENSSSCG00000011650	116	74	3875	4065	2066
ENSSSCG00000005054	140	205	2816	3161	2065
ENSSSCG00000000510	199	146	3086	3431	2064
ENSSSCG00000015882	101	67	8463	8631	2063
ENSSSCG00000027681	137	261	5006	5404	2063
ENSSSCG00000002269	138	162	3720	4020	2060
ENSSSCG00000013522	521	304	7037	7862	2059
ENSSSCG00000014291	394	415	6805	7614	2059
ENSSSCG00000011295	190	173	4823	5186	2059
ENSSSCG00000031169	189	199	3498	3886	2059
ENSSSCG00000031705	413	208	2900	3521	2058
ENSSSCG00000002350	520	221	6920	7661	2056
ENSSSCG00000026761	188	326	2479	2993	2056
ENSSSCG00000003870	338	234	5302	5874	2053
ENSSSCG00000000607	26	22	3833	3881	2049
ENSSSCG00000005191	198	162	5736	6096	2047
ENSSSCG00000004617	216	142	3738	4096	2047
ENSSSCG00000025028	175	183	3725	4083	2046
ENSSSCG00000030528	57	75	3346	3478	2041
ENSSSCG00000005625	558	552	4933	6043	2040
ENSSSCG00000028516	146	145	3206	3497	2040
ENSSSCG00000017882	1475	376	4934	6785	2035
ENSSSCG00000024127	221	120	4202	4543	2035
ENSSSCG00000008164	1684	998	6435	9117	2034
ENSSSCG00000038870	189	84	7181	7454	2034
ENSSSCG00000011616	501	232	4930	5663	2034
ENSSSCG00000037558	976	403	4861	6240	2032
ENSSSCG00000017310	521	253	7650	8424	2031
ENSSSCG00000022107	367	213	4752	5332	2031
ENSSSCG00000008339	92	148	3147	3387	2031
ENSSSCG00000036383	1195	407	2197	3799	2028
ENSSSCG00000029331	461	476	10890	11827	2025
ENSSSCG00000029811	515	162	7643	8320	2025
ENSSSCG00000035218	118	28	4885	5031	2025
ENSSSCG00000001869	233	194	9960	10387	2023
ENSSSCG00000039397	122	56	2228	2406	2023
ENSSSCG00000028679	195	188	4045	4428	2022
ENSSSCG00000014672	490	137	6102	6729	2018
ENSSSCG00000038913	220	125	4968	5313	2017
ENSSSCG00000016062	143	86	5103	5332	2016
ENSSSCG00000004524	192	354	4789	5335	2015
ENSSSCG00000008179	592	87	8895	9574	2013
ENSSSCG00000003110	1287	318	5610	7215	2013
ENSSSCG00000002963	519	317	4419	5255	2013
ENSSSCG00000000570	90	72	3190	3352	2012
ENSSSCG00000012731	120	176	4562	4858	2011
ENSSSCG00000006231	1666	259	7208	9133	2010
ENSSSCG00000016101	230	256	5626	6112	2010
ENSSSCG00000035089	423	230	1715	2368	2010
ENSSSCG00000008510	338	1805	4651	6794	2009
ENSSSCG00000034815	876	333	5401	6610	2009
ENSSSCG00000018039	629	280	7021	7930	2007
ENSSSCG00000006760	159	152	4917	5228	2006
ENSSSCG00000017744	100	118	2485	2703	2006
ENSSSCG00000012440	344	484	3506	4334	2005
ENSSSCG00000012727	555	247	4557	5359	2004
ENSSSCG00000026257	405	429	2399	3233	2004
ENSSSCG00000039060	641	793	8918	10352	2003
ENSSSCG00000013418	345	248	7019	7612	2003
ENSSSCG00000025109	137	193	5118	5448	2003
ENSSSCG00000011183	204	277	4965	5446	2003
ENSSSCG00000029608	186	244	4237	4667	2001
ENSSSCG00000011373	414	317	5603	6334	2000
ENSSSCG00000013297	374	323	4134	4831	2000
ENSSSCG00000000502	132	128	3050	3310	1999
ENSSSCG00000010824	244	242	6593	7079	1998
ENSSSCG00000006418	690	266	5451	6407	1995
ENSSSCG00000005073	133	96	6116	6345	1995
ENSSSCG00000008138	187	70	5399	5656	1994
ENSSSCG00000004538	90	70	6300	6460	1991
ENSSSCG00000012847	645	448	3813	4906	1990
ENSSSCG00000005173	92	36	2787	2915	1989
ENSSSCG00000013592	233	322	3677	4232	1988
ENSSSCG00000000802	6	10	4056	4072	1988
ENSSSCG00000009256	704	1200	6727	8631	1987
ENSSSCG00000003830	108	65	4756	4929	1986
ENSSSCG00000040634	143	169	2730	3042	1986
ENSSSCG00000015558	199	173	5582	5954	1984
ENSSSCG00000008316	618	420	5218	6256	1983
ENSSSCG00000011833	552	256	4969	5777	1983
ENSSSCG00000025858	267	351	3207	3825	1982
ENSSSCG00000034980	694	77	7136	7907	1981
ENSSSCG00000007166	294	162	4920	5376	1981
ENSSSCG00000015403	14	48	1388	1450	1980
ENSSSCG00000000968	1461	340	6626	8427	1976
ENSSSCG00000037416	252	105	11592	11949	1974
ENSSSCG00000002540	298	220	6216	6734	1973
ENSSSCG00000000064	587	274	4312	5173	1973
ENSSSCG00000010928	454	247	7472	8173	1972
ENSSSCG00000015692	175	119	4317	4611	1972
ENSSSCG00000028974	48	78	6152	6278	1969
ENSSSCG00000017089	520	403	4366	5289	1968
ENSSSCG00000017346	370	351	3779	4500	1967
ENSSSCG00000039390	1131	320	4166	5617	1964
ENSSSCG00000011916	49	103	3345	3497	1962
ENSSSCG00000034854	1303	312	6607	8222	1958
ENSSSCG00000008682	2171	471	4765	7407	1958
ENSSSCG00000006001	24	16	3894	3934	1957
ENSSSCG00000003728	105	114	3986	4205	1956
ENSSSCG00000004081	360	80	7925	8365	1954
ENSSSCG00000003485	606	214	4965	5785	1954
ENSSSCG00000010143	84	143	6333	6560	1952
ENSSSCG00000009384	155	119	3830	4104	1952
ENSSSCG00000013302	168	270	3123	3561	1951
ENSSSCG00000022545	601	635	5460	6696	1950
ENSSSCG00000000839	145	125	4210	4480	1950
ENSSSCG00000015559	110	66	3857	4033	1950
ENSSSCG00000004142	200	321	1663	2184	1949
ENSSSCG00000021845	788	322	6286	7396	1947
ENSSSCG00000008467	215	91	4128	4434	1947
ENSSSCG00000037305	98	117	1525	1740	1946
ENSSSCG00000040743	400	184	4419	5003	1944
ENSSSCG00000044599	4	28	1758	1790	1942
ENSSSCG00000011822	72	86	3471	3629	1941
ENSSSCG00000026617	321	420	3602	4343	1939
ENSSSCG00000017212	210	350	2450	3010	1937
ENSSSCG00000017591	523	584	3094	4201	1936
ENSSSCG00000040157	654	286	5646	6586	1935
ENSSSCG00000028097	401	310	5704	6415	1935
ENSSSCG00000005215	228	169	4095	4492	1935
ENSSSCG00000016461	1103	1082	7153	9338	1934
ENSSSCG00000010606	155	177	5941	6273	1933
ENSSSCG00000040286	188	142	5714	6044	1933
ENSSSCG00000015599	619	295	4547	5461	1932
ENSSSCG00000005183	324	147	4903	5374	1930
ENSSSCG00000001952	1060	326	3830	5216	1929
ENSSSCG00000007522	175	214	3321	3710	1929
ENSSSCG00000000377	944	409	3548	4901	1928
ENSSSCG00000034598	824	704	2944	4472	1928
ENSSSCG00000009536	1767	223	6959	8949	1927
ENSSSCG00000010497	71	110	4240	4421	1927
ENSSSCG00000028553	275	174	3488	3937	1927
ENSSSCG00000015689	180	230	3030	3440	1927
ENSSSCG00000017014	103	74	2187	2364	1927
ENSSSCG00000004169	106	108	2550	2764	1926
ENSSSCG00000016882	196	162	5578	5936	1924
ENSSSCG00000038181	208	102	4136	4446	1924
ENSSSCG00000018309	4153	576	10387	15116	1923
ENSSSCG00000001924	543	279	4843	5665	1922
ENSSSCG00000011166	231	353	6003	6587	1921
ENSSSCG00000017087	161	136	3612	3909	1920
ENSSSCG00000010033	283	110	7148	7541	1917
ENSSSCG00000005975	218	119	6700	7037	1917
ENSSSCG00000023660	471	166	4337	4974	1917
ENSSSCG00000004528	1203	250	4251	5704	1916
ENSSSCG00000010211	388	167	4303	4858	1916
ENSSSCG00000037583	87	68	2214	2369	1916
ENSSSCG00000010638	376	206	6806	7388	1914
ENSSSCG00000016616	559	188	2270	3017	1914
ENSSSCG00000037772	231	214	2946	3391	1913
ENSSSCG00000039751	1130	205	8146	9481	1912
ENSSSCG00000016452	235	56	8544	8835	1911
ENSSSCG00000024257	108	68	5344	5520	1911
ENSSSCG00000002039	500	1002	7987	9489	1910
ENSSSCG00000009793	976	860	6373	8209	1910
ENSSSCG00000000019	431	292	4656	5379	1909
ENSSSCG00000037314	96	162	3234	3492	1908
ENSSSCG00000050244	359	241	7975	8575	1906
ENSSSCG00000000712	129	78	4588	4795	1906
ENSSSCG00000010471	70	56	1349	1475	1906
ENSSSCG00000015413	178	160	4186	4524	1903
ENSSSCG00000003413	494	202	5401	6097	1901
ENSSSCG00000017790	91	127	5624	5842	1901
ENSSSCG00000008363	125	130	4648	4903	1900
ENSSSCG00000012988	1748	659	11923	14330	1898
ENSSSCG00000008812	97	46	4964	5107	1898
ENSSSCG00000028771	152	190	4334	4676	1897
ENSSSCG00000008105	129	100	4158	4387	1896
ENSSSCG00000016769	616	293	7210	8119	1894
ENSSSCG00000040411	405	67	7262	7734	1894
ENSSSCG00000004138	231	171	5547	5949	1894
ENSSSCG00000011317	733	380	6534	7647	1893
ENSSSCG00000029485	823	324	3398	4545	1893
ENSSSCG00000009178	270	424	1670	2364	1891
ENSSSCG00000006274	442	115	7336	7893	1890
ENSSSCG00000031083	538	413	5089	6040	1890
ENSSSCG00000021292	84	96	3850	4030	1888
ENSSSCG00000037267	1153	989	5685	7827	1887
ENSSSCG00000038465	729	576	3967	5272	1887
ENSSSCG00000038222	227	161	4481	4869	1886
ENSSSCG00000031741	427	144	1773	2344	1886
ENSSSCG00000008692	821	389	7235	8445	1885
ENSSSCG00000016863	70	122	6560	6752	1885
ENSSSCG00000009858	156	200	3777	4133	1885
ENSSSCG00000008581	189	148	5407	5744	1884
ENSSSCG00000011235	387	257	5177	5821	1883
ENSSSCG00000004893	74	114	3307	3495	1883
ENSSSCG00000016119	235	228	5692	6155	1882
ENSSSCG00000023307	196	150	4930	5276	1882
ENSSSCG00000009407	118	164	2959	3241	1882
ENSSSCG00000001527	397	473	5201	6071	1880
ENSSSCG00000011750	54	66	3920	4040	1880
ENSSSCG00000033768	112	10	8000	8122	1878
ENSSSCG00000030396	200	259	4885	5344	1878
ENSSSCG00000015782	479	218	3968	4665	1877
ENSSSCG00000015671	133	99	3769	4001	1877
ENSSSCG00000001880	194	177	4753	5124	1874
ENSSSCG00000009611	162	224	4737	5123	1874
ENSSSCG00000006776	972	223	5159	6354	1873
ENSSSCG00000016113	236	295	4872	5403	1873
ENSSSCG00000001556	228	231	3907	4366	1873
ENSSSCG00000012055	174	198	2678	3050	1871
ENSSSCG00000044913	324	482	5753	6559	1870
ENSSSCG00000016738	352	268	3305	3925	1869
ENSSSCG00000016291	1243	331	6946	8520	1868
ENSSSCG00000015883	71	116	5380	5567	1868
ENSSSCG00000014248	336	179	2420	2935	1868
ENSSSCG00000031636	291	143	4029	4463	1866
ENSSSCG00000013888	276	85	4701	5062	1865
ENSSSCG00000027139	87	90	2901	3078	1865
ENSSSCG00000039909	476	127	5565	6168	1864
ENSSSCG00000011760	94	138	3538	3770	1863
ENSSSCG00000035025	13	8	6791	6812	1861
ENSSSCG00000008602	165	288	2379	2832	1861
ENSSSCG00000008498	62	51	4582	4695	1860
ENSSSCG00000009123	273	191	4032	4496	1860
ENSSSCG00000036673	114	229	3684	4027	1860
ENSSSCG00000032477	190	178	2587	2955	1860
ENSSSCG00000001410	499	356	4215	5070	1859
ENSSSCG00000009821	234	284	2970	3488	1858
ENSSSCG00000007088	107	151	2245	2503	1858
ENSSSCG00000004635	102	119	1920	2141	1858
ENSSSCG00000008406	56	152	5552	5760	1857
ENSSSCG00000020710	380	190	6142	6712	1856
ENSSSCG00000029478	98	154	2393	2645	1856
ENSSSCG00000004823	346	277	7028	7651	1854
ENSSSCG00000010331	328	479	4543	5350	1854
ENSSSCG00000024999	40	35	3205	3280	1852
ENSSSCG00000034395	108	125	2909	3142	1851
ENSSSCG00000029593	138	87	2630	2855	1850
ENSSSCG00000003189	500	378	3863	4741	1849
ENSSSCG00000004106	100	97	4070	4267	1848
ENSSSCG00000002404	97	138	3536	3771	1848
ENSSSCG00000009370	338	252	4168	4758	1847
ENSSSCG00000033945	70	40	2140	2250	1846
ENSSSCG00000006736	219	100	6082	6401	1845
ENSSSCG00000001756	53	80	2478	2611	1845
ENSSSCG00000002723	408	281	3746	4435	1844
ENSSSCG00000030632	276	396	3362	4034	1843
ENSSSCG00000031789	143	149	3061	3353	1843
ENSSSCG00000008644	367	278	7430	8075	1841
ENSSSCG00000006987	102	164	709	975	1841
ENSSSCG00000016573	273	98	6187	6558	1839
ENSSSCG00000017670	142	52	3717	3911	1837
ENSSSCG00000012163	256	137	2609	3002	1837
ENSSSCG00000004156	85	82	3353	3520	1836
ENSSSCG00000027686	155	206	3531	3892	1834
ENSSSCG00000009833	216	120	8406	8742	1832
ENSSSCG00000011679	42	51	3879	3972	1832
ENSSSCG00000039647	358	240	4164	4762	1830
ENSSSCG00000009658	268	314	3291	3873	1830
ENSSSCG00000030268	228	491	2818	3537	1829
ENSSSCG00000036083	92	204	3061	3357	1827
ENSSSCG00000006309	230	64	7967	8261	1826
ENSSSCG00000007240	242	117	6140	6499	1826
ENSSSCG00000012026	416	348	3473	4237	1826
ENSSSCG00000036115	213	209	2371	2793	1825
ENSSSCG00000039071	341	346	3369	4056	1823
ENSSSCG00000002495	963	108	6581	7652	1820
ENSSSCG00000031487	2111	279	4758	7148	1820
ENSSSCG00000032835	443	433	4775	5651	1820
ENSSSCG00000008909	166	98	5474	5738	1819
ENSSSCG00000009359	118	125	5046	5289	1819
ENSSSCG00000010579	428	137	5247	5812	1817
ENSSSCG00000032381	250	364	5401	6015	1816
ENSSSCG00000012149	209	220	4518	4947	1816
ENSSSCG00000033025	205	170	1370	1745	1816
ENSSSCG00000002311	299	158	6780	7237	1815
ENSSSCG00000025087	122	289	6159	6570	1814
ENSSSCG00000033036	813	310	6199	7322	1811
ENSSSCG00000010470	56	73	2517	2646	1810
ENSSSCG00000016758	379	174	5298	5851	1809
ENSSSCG00000030186	109	93	2854	3056	1808
ENSSSCG00000007460	246	107	4375	4728	1807
ENSSSCG00000005006	399	531	3143	4073	1807
ENSSSCG00000002846	190	156	3065	3411	1807
ENSSSCG00000031881	295	158	5458	5911	1806
ENSSSCG00000015322	186	524	3636	4346	1805
ENSSSCG00000036491	185	178	3111	3474	1805
ENSSSCG00000003600	540	860	4917	6317	1801
ENSSSCG00000018049	414	214	5776	6404	1800
ENSSSCG00000040887	364	189	4547	5100	1800
ENSSSCG00000038220	777	284	7384	8445	1799
ENSSSCG00000016549	96	139	4087	4322	1799
ENSSSCG00000012018	14	10	2087	2111	1799
ENSSSCG00000040849	299	20	2001	2320	1798
ENSSSCG00000015769	177	131	1777	2085	1797
ENSSSCG00000022309	18	12	1084	1114	1797
ENSSSCG00000001950	394	386	2750	3530	1795
ENSSSCG00000039161	77	117	3505	3699	1794
ENSSSCG00000016981	390	243	5419	6052	1792
ENSSSCG00000038825	236	68	8293	8597	1789
ENSSSCG00000010351	101	212	3508	3821	1789
ENSSSCG00000026239	104	249	2852	3205	1787
ENSSSCG00000038948	331	506	3827	4664	1786
ENSSSCG00000004441	115	103	3918	4136	1786
ENSSSCG00000026940	197	171	4954	5322	1782
ENSSSCG00000027459	80	118	3078	3276	1782
ENSSSCG00000003301	1075	361	5328	6764	1781
ENSSSCG00000030857	2007	411	10197	12615	1780
ENSSSCG00000014934	255	197	3306	3758	1780
ENSSSCG00000023048	85556	50063	9952	145571	1779
ENSSSCG00000017513	191	330	4219	4740	1779
ENSSSCG00000010401	170	168	5591	5929	1778
ENSSSCG00000038162	42	4	3579	3625	1778
ENSSSCG00000026402	8	8	1323	1339	1778
ENSSSCG00000004535	382	141	4521	5044	1777
ENSSSCG00000011788	89	101	4486	4676	1775
ENSSSCG00000000263	608	572	7113	8293	1772
ENSSSCG00000032942	300	280	4053	4633	1770
ENSSSCG00000011136	579	112	5451	6142	1769
ENSSSCG00000033451	388	278	1973	2639	1768
ENSSSCG00000007284	156	184	5302	5642	1767
ENSSSCG00000011662	107	114	2814	3035	1767
ENSSSCG00000027074	32	74	5216	5322	1765
ENSSSCG00000000272	198	130	4616	4944	1765
ENSSSCG00000009994	149	126	4539	4814	1765
ENSSSCG00000015712	141	95	2855	3091	1765
ENSSSCG00000003772	89	159	5112	5360	1764
ENSSSCG00000006930	277	185	4301	4763	1764
ENSSSCG00000025704	91	28	5202	5321	1763
ENSSSCG00000027477	223	176	7823	8222	1762
ENSSSCG00000021646	182	289	1291	1762	1760
ENSSSCG00000020743	165	184	5186	5535	1759
ENSSSCG00000008591	134	80	5589	5803	1758
ENSSSCG00000016494	136	116	4806	5058	1758
ENSSSCG00000039468	1458	1199	4975	7632	1757
ENSSSCG00000034017	144	192	4226	4562	1757
ENSSSCG00000004802	66	100	3504	3670	1756
ENSSSCG00000027509	208	123	2931	3262	1756
ENSSSCG00000003396	360	217	5426	6003	1752
ENSSSCG00000027665	6	22	6712	6740	1751
ENSSSCG00000000379	200	270	4763	5233	1751
ENSSSCG00000039080	226	335	2533	3094	1750
ENSSSCG00000008208	165	109	4662	4936	1749
ENSSSCG00000012322	755	330	5775	6860	1748
ENSSSCG00000037958	495	243	5823	6561	1748
ENSSSCG00000007524	429	512	4431	5372	1745
ENSSSCG00000010095	296	236	4544	5076	1745
ENSSSCG00000037977	158	108	6246	6512	1744
ENSSSCG00000009528	221	131	3788	4140	1743
ENSSSCG00000014725	6139	4247	7489	17875	1742
ENSSSCG00000023983	157	138	2417	2712	1742
ENSSSCG00000017477	341	144	4977	5462	1741
ENSSSCG00000036113	109	40	4803	4952	1741
ENSSSCG00000010904	206	153	3343	3702	1741
ENSSSCG00000028612	423	370	6563	7356	1740
ENSSSCG00000013041	349	91	6115	6555	1739
ENSSSCG00000017119	689	229	3912	4830	1737
ENSSSCG00000022806	71	116	1769	1956	1737
ENSSSCG00000008571	232	238	2825	3295	1735
ENSSSCG00000023792	3182	578	9755	13515	1734
ENSSSCG00000037719	331	161	5218	5710	1734
ENSSSCG00000028148	192	318	8419	8929	1733
ENSSSCG00000033602	193	134	2447	2774	1732
ENSSSCG00000039894	551	530	3861	4942	1731
ENSSSCG00000039416	92	59	1653	1804	1731
ENSSSCG00000017382	267	153	7051	7471	1727
ENSSSCG00000012160	568	171	4408	5147	1727
ENSSSCG00000002804	138	130	4152	4420	1727
ENSSSCG00000004460	74	54	2536	2664	1727
ENSSSCG00000037655	30	44	2468	2542	1727
ENSSSCG00000016406	401	408	7009	7818	1726
ENSSSCG00000036210	220	401	4936	5557	1725
ENSSSCG00000006995	44	74	2249	2367	1725
ENSSSCG00000004392	48	96	2050	2194	1723
ENSSSCG00000007736	195	219	4280	4694	1722
ENSSSCG00000004385	365	362	2342	3069	1722
ENSSSCG00000008414	108	85	2366	2559	1722
ENSSSCG00000017333	918	283	4921	6122	1721
ENSSSCG00000039821	30	10	4753	4793	1721
ENSSSCG00000017750	85	68	2530	2683	1721
ENSSSCG00000027378	208	309	6289	6806	1720
ENSSSCG00000016721	844	242	5078	6164	1720
ENSSSCG00000003477	220	106	5295	5621	1720
ENSSSCG00000037630	3271	589	5147	9007	1719
ENSSSCG00000028117	480	142	7392	8014	1719
ENSSSCG00000003627	105	123	4024	4252	1719
ENSSSCG00000003253	247	278	4808	5333	1718
ENSSSCG00000015586	76	148	5690	5914	1717
ENSSSCG00000009967	157	129	3162	3448	1717
ENSSSCG00000005711	610	82	5198	5890	1715
ENSSSCG00000005011	46	98	3502	3646	1715
ENSSSCG00000002426	122	95	5011	5228	1714
ENSSSCG00000004339	32	50	1988	2070	1714
ENSSSCG00000026969	107	94	1575	1776	1714
ENSSSCG00000000611	307	310	3313	3930	1713
ENSSSCG00000030685	111	72	4247	4430	1712
ENSSSCG00000003763	238	306	1212	1756	1712
ENSSSCG00000006646	174	295	5104	5573	1711
ENSSSCG00000008509	130	40	3724	3894	1711
ENSSSCG00000010503	39	18	3136	3193	1711
ENSSSCG00000023229	29	74	4083	4186	1710
ENSSSCG00000038076	199	148	3643	3990	1708
ENSSSCG00000005066	57	46	2091	2194	1708
ENSSSCG00000050649	1070	374	3849	5293	1707
ENSSSCG00000023122	545	251	4328	5124	1707
ENSSSCG00000010645	82	60	3150	3292	1707
ENSSSCG00000011199	145	60	4518	4723	1705
ENSSSCG00000015237	146	63	3670	3879	1705
ENSSSCG00000009043	52	136	1760	1948	1705
ENSSSCG00000012396	384	156	5906	6446	1704
ENSSSCG00000022429	14	10	4840	4864	1703
ENSSSCG00000012171	190	81	1694	1965	1703
ENSSSCG00000030123	303	603	5369	6275	1701
ENSSSCG00000004897	456	204	4191	4851	1700
ENSSSCG00000008619	78	210	2924	3212	1700
ENSSSCG00000015455	184	263	4453	4900	1699
ENSSSCG00000011510	96	105	3705	3906	1698
ENSSSCG00000007901	425	95	8598	9118	1697
ENSSSCG00000031492	750	274	7123	8147	1696
ENSSSCG00000010648	94	86	3968	4148	1696
ENSSSCG00000004624	96	118	2827	3041	1696
ENSSSCG00000012619	289	64	6543	6896	1695
ENSSSCG00000025053	53	77	2487	2617	1695
ENSSSCG00000029668	459	85	6892	7436	1694
ENSSSCG00000027457	341	254	3610	4205	1694
ENSSSCG00000004522	96	87	2748	2931	1693
ENSSSCG00000006816	323	237	3599	4159	1692
ENSSSCG00000037264	583	567	4533	5683	1691
ENSSSCG00000011046	171	696	4708	5575	1690
ENSSSCG00000015314	266	148	4061	4475	1690
ENSSSCG00000000530	165	148	3368	3681	1690
ENSSSCG00000040325	292	336	1775	2403	1690
ENSSSCG00000011672	58	65	2788	2911	1689
ENSSSCG00000040912	147	167	2284	2598	1688
ENSSSCG00000003712	122	157	4955	5234	1686
ENSSSCG00000006199	87	60	3784	3931	1681
ENSSSCG00000035827	59	54	2422	2535	1681
ENSSSCG00000001834	347	239	7072	7658	1680
ENSSSCG00000011162	697	228	6511	7436	1680
ENSSSCG00000022155	169	257	2527	2953	1680
ENSSSCG00000014119	106	23	3743	3872	1679
ENSSSCG00000017678	347	162	2471	2980	1679
ENSSSCG00000010955	1286	231	5604	7121	1678
ENSSSCG00000008484	323	172	5429	5924	1678
ENSSSCG00000033126	127	166	4048	4341	1678
ENSSSCG00000003716	120	164	3132	3416	1678
ENSSSCG00000009910	740	567	6260	7567	1677
ENSSSCG00000003700	113	75	3367	3555	1677
ENSSSCG00000021814	321	173	7578	8072	1675
ENSSSCG00000015387	122	118	4097	4337	1675
ENSSSCG00000004421	295	96	4529	4920	1673
ENSSSCG00000029005	139	210	1850	2199	1673
ENSSSCG00000023243	246	360	4544	5150	1672
ENSSSCG00000025565	832	246	3390	4468	1672
ENSSSCG00000022790	132	164	3248	3544	1672
ENSSSCG00000004971	1128	325	5469	6922	1670
ENSSSCG00000013627	879	318	4532	5729	1670
ENSSSCG00000014146	111	121	4139	4371	1670
ENSSSCG00000032846	178	186	3211	3575	1670
ENSSSCG00000017294	238	340	6142	6720	1669
ENSSSCG00000035284	107	92	4929	5128	1668
ENSSSCG00000033919	42	52	2985	3079	1668
ENSSSCG00000009664	647	217	6797	7661	1666
ENSSSCG00000034730	83	94	2945	3122	1664
ENSSSCG00000013661	624	455	3741	4820	1662
ENSSSCG00000013406	474	134	3435	4043	1662
ENSSSCG00000030386	75	107	3402	3584	1662
ENSSSCG00000034896	46	80	2021	2147	1661
ENSSSCG00000036402	912	1397	12174	14483	1660
ENSSSCG00000035733	475	454	7035	7964	1660
ENSSSCG00000030608	369	246	3049	3664	1660
ENSSSCG00000012435	80	94	2058	2232	1660
ENSSSCG00000017543	543	595	4600	5738	1659
ENSSSCG00000015955	166	120	3199	3485	1658
ENSSSCG00000006482	1066	391	6589	8046	1656
ENSSSCG00000038646	1097	355	4410	5862	1656
ENSSSCG00000003030	1079	281	5872	7232	1655
ENSSSCG00000004516	420	176	6452	7048	1655
ENSSSCG00000023269	115	112	4409	4636	1655
ENSSSCG00000006730	120	83	3051	3254	1654
ENSSSCG00000010755	379	84	5163	5626	1653
ENSSSCG00000016272	174	264	2808	3246	1653
ENSSSCG00000042218	171	24	6546	6741	1652
ENSSSCG00000006802	102	30	4463	4595	1652
ENSSSCG00000011074	256	199	6345	6800	1651
ENSSSCG00000024152	414	259	5016	5689	1651
ENSSSCG00000036679	217	330	5133	5680	1651
ENSSSCG00000005382	48	133	2074	2255	1651
ENSSSCG00000039541	4437	563	6386	11386	1650
ENSSSCG00000032164	712	901	5806	7419	1650
ENSSSCG00000034954	109	100	2448	2657	1650
ENSSSCG00000017895	227	197	6035	6459	1647
ENSSSCG00000022925	1071	1098	3259	5428	1647
ENSSSCG00000014088	193	94	3907	4194	1647
ENSSSCG00000042910	42	78	3980	4100	1647
ENSSSCG00000040651	58	26	1484	1568	1647
ENSSSCG00000017339	392	368	5748	6508	1646
ENSSSCG00000007895	161	136	6193	6490	1646
ENSSSCG00000046439	278	301	1305	1884	1646
ENSSSCG00000006135	241	151	2733	3125	1645
ENSSSCG00000026742	113	50	2857	3020	1645
ENSSSCG00000003433	216	330	3234	3780	1643
ENSSSCG00000001064	91	64	3609	3764	1643
ENSSSCG00000016794	923	530	7244	8697	1642
ENSSSCG00000008881	252	88	6823	7163	1642
ENSSSCG00000017764	140	170	6124	6434	1642
ENSSSCG00000007331	208	72	3098	3378	1642
ENSSSCG00000038912	2029	2414	2372	6815	1641
ENSSSCG00000012920	141	137	6222	6500	1641
ENSSSCG00000026753	158	84	3770	4012	1641
ENSSSCG00000016502	776	355	4490	5621	1640
ENSSSCG00000010292	205	334	2992	3531	1639
ENSSSCG00000027907	479	321	4688	5488	1638
ENSSSCG00000043604	90	74	4188	4352	1638
ENSSSCG00000005041	116	264	5217	5597	1637
ENSSSCG00000005983	390	112	2912	3414	1637
ENSSSCG00000010306	187	204	3463	3854	1636
ENSSSCG00000014852	424	132	10262	10818	1635
ENSSSCG00000016781	487	280	5464	6231	1635
ENSSSCG00000002682	344	264	4607	5215	1635
ENSSSCG00000010941	50	82	3945	4077	1635
ENSSSCG00000039731	515	346	1985	2846	1635
ENSSSCG00000011417	286	91	3825	4202	1634
ENSSSCG00000015603	107	62	3222	3391	1634
ENSSSCG00000021072	127	71	5686	5884	1633
ENSSSCG00000000743	683	504	3618	4805	1633
ENSSSCG00000034086	208	223	2995	3426	1632
ENSSSCG00000013410	408	160	4736	5304	1631
ENSSSCG00000031733	690	507	6104	7301	1629
ENSSSCG00000014277	408	121	4864	5393	1629
ENSSSCG00000002547	1101	493	8813	10407	1628
ENSSSCG00000031432	192	250	2319	2761	1627
ENSSSCG00000024789	1128	254	5753	7135	1625
ENSSSCG00000010628	94	110	2859	3063	1622
ENSSSCG00000031461	205	79	4191	4475	1621
ENSSSCG00000020931	64	137	2989	3190	1621
ENSSSCG00000017274	289	199	4006	4494	1620
ENSSSCG00000021393	373	112	3169	3654	1620
ENSSSCG00000005072	146	158	1909	2213	1620
ENSSSCG00000002989	490	247	4952	5689	1619
ENSSSCG00000031954	26	58	2296	2380	1619
ENSSSCG00000033497	720	314	6301	7335	1618
ENSSSCG00000005436	288	349	3336	3973	1618
ENSSSCG00000014239	154	132	3661	3947	1618
ENSSSCG00000031381	309	126	3265	3700	1618
ENSSSCG00000026922	32	36	1435	1503	1618
ENSSSCG00000017707	1079	373	4389	5841	1616
ENSSSCG00000014269	101	113	3111	3325	1616
ENSSSCG00000004999	49	48	2088	2185	1616
ENSSSCG00000035028	578	211	5752	6541	1615
ENSSSCG00000026382	389	188	2984	3561	1615
ENSSSCG00000002283	67	134	3448	3649	1614
ENSSSCG00000010690	104	163	3252	3519	1613
ENSSSCG00000010320	259	383	2767	3409	1613
ENSSSCG00000027722	291	118	4305	4714	1612
ENSSSCG00000035842	106	208	2213	2527	1611
ENSSSCG00000013284	97	99	4978	5174	1609
ENSSSCG00000011918	110	119	4613	4842	1609
ENSSSCG00000039473	298	227	4498	5023	1607
ENSSSCG00000003558	317	95	4674	5086	1606
ENSSSCG00000003385	369	328	4003	4700	1606
ENSSSCG00000035410	250	160	4644	5054	1605
ENSSSCG00000051610	106	98	4234	4438	1605
ENSSSCG00000040719	123	30	3394	3547	1605
ENSSSCG00000038682	63	26	3410	3499	1604
ENSSSCG00000031456	72	96	1256	1424	1604
ENSSSCG00000032416	76	48	1612	1736	1603
ENSSSCG00000003584	182	45	6925	7152	1602
ENSSSCG00000033760	118	127	6804	7049	1602
ENSSSCG00000023738	127	146	4281	4554	1601
ENSSSCG00000031888	822	774	2446	4042	1601
ENSSSCG00000010301	44	78	2124	2246	1600
ENSSSCG00000016872	42	46	1565	1653	1600
ENSSSCG00000011698	205	342	2339	2886	1599
ENSSSCG00000028182	92	123	3733	3948	1598
ENSSSCG00000000278	199	213	5392	5804	1597
ENSSSCG00000004293	49	74	2363	2486	1596
ENSSSCG00000024027	93	194	2382	2669	1595
ENSSSCG00000011198	356	184	5106	5646	1594
ENSSSCG00000016572	220	198	4237	4655	1593
ENSSSCG00000003895	157	182	3994	4333	1592
ENSSSCG00000014031	591	307	3043	3941	1592
ENSSSCG00000029538	171	120	2476	2767	1591
ENSSSCG00000030567	69	136	1925	2130	1589
ENSSSCG00000000952	37	102	3131	3270	1587
ENSSSCG00000045979	515	438	1560	2513	1586
ENSSSCG00000005027	91	96	3174	3361	1585
ENSSSCG00000006540	492	388	7259	8139	1583
ENSSSCG00000003395	478	98	5843	6419	1583
ENSSSCG00000036488	243	156	3829	4228	1582
ENSSSCG00000011117	154	106	4968	5228	1581
ENSSSCG00000001817	383	163	6483	7029	1580
ENSSSCG00000005965	891	465	3093	4449	1580
ENSSSCG00000004912	140	118	1164	1422	1578
ENSSSCG00000022361	147	16	3861	4024	1577
ENSSSCG00000034993	22	26	2358	2406	1577
ENSSSCG00000002411	64	111	1828	2003	1576
ENSSSCG00000000755	504	282	5870	6656	1575
ENSSSCG00000032723	46	36	3272	3354	1575
ENSSSCG00000037644	25622	4317	5843	35782	1574
ENSSSCG00000008921	68	49	3700	3817	1574
ENSSSCG00000006308	43	131	2262	2436	1574
ENSSSCG00000032609	350	252	958	1560	1574
ENSSSCG00000029507	52	131	4531	4714	1573
ENSSSCG00000010476	189	230	4276	4695	1573
ENSSSCG00000036129	261	277	3704	4242	1573
[truncated: 13,169 more rows]
