# Supplementary material for: Transcriptome profile of spleen tissues from locally-adapted Kenyan pigs (Sus scrofa) experimentally infected with three varying doses of a highly virulent African swine fever virus genotype IX isolate: Ken12/busia.1 (ken-1033)
Source: BMC Genomics. 2022 Jul 19;23:522. doi: 10.1186/s12864-022-08754-8 (PMC9294756; doi:10.1186/s12864-022-08754-8)
Supplement: Supplementary file 6 — Additional file 6. [file 12864_2022_8754_MOESM6_ESM.xlsx]

## Sheet: Signaltransduction
Supplementary Table 3: Signal transduction and transcription genes.TND=transcript not detected.
Gene	Description	Differential expression in High dose		Differential expression in Medium dose		Differential expression in Low dose
		log2 Fold Change	padj	log2 Fold Change	padj	log2 Fold Change	Padj
CEBPB	CCAAT enhancer binding protein beta	1.69611	0.00383419	1.60185	0.00852864	TND	TND
CEBPD	CCAAT enhancer binding protein delta	TND	TND	1.9837	0.00727535	TND	TND
FOSB	FosB proto-onco, AP-1 transcription factor subunit	5.60094	3.57145e-06	4.9588	0.000108067	TND	TND
FOSL1	FOS like 1, AP-1 transcription factor subunit	6.25624	1.73325e-08	7.55467	2.94176e-11	TND	TND
FOSL2	FOS like 2, AP-1 transcription factor subunit	2.51503	9.6484e-05	2.24502	0.00177258	TND	TND
GNPTAB	N-acetylglucosamine-1-phosphate transferase subunits alpha and beta	TND	TND	-1.04961	0.00859067	TND	TND
IRF2BP1	interferon regulatory factor 2 binding protein 1	1.10035	0.0190301	TND	TND	TND	TND
IRF3	interferon regulatory factor 3	1.12138	0.0320014	TND	TND	TND	TND
IRF4	interferon regulatory factor 4	TND	TND	-2.58266	2.2212e-07	TND	TND
IRF5	interferon regulatory factor 5	TND	TND	-1.05165	0.0420628	TND	TND
IRF7	interferon regulatory factor 7	2.95569	2.73437e-12	2.35948	7.32769e-07	TND	TND
IRF8	interferon regulatory factor 8	TND	TND	-1.57464	0.00059613	TND	TND
JUNB	JunB proto-onco, AP-1 transcription factor subunit	TND	TND	1.7223	0.00141892	TND	TND
MAP2K3	mitogen-activated protein kinase kinase 3	1.83012	2.88444e-06	0.977872	0.028545	TND	TND
MAP2K4	mitogen-activated protein kinase kinase 4	-1.10825	0.039154	TND	TND	TND	TND
MAP2K6	mitogen-activated protein kinase kinase 6	-2.57346	0.000346923	-1.96545	0.00919749	TND	TND
MAP3K1	mitogen-activated protein kinase kinase kinase 1	-1.10363	0.00108906	-1.36015	0.000133243	TND	TND
MAP3K10	mitogen-activated protein kinase kinase kinase 10	2.18479	0.000977528	TND	TND	TND	TND
MAP3K14	mitogen-activated protein kinase kinase kinase 14	1.7403	0.00300361	TND	TND	TND	TND
MAP3K2	mitogen-activated protein kinase kinase kinase 2	-2.07509	1.06115e-05	TND	TND	TND	TND
MAP3K5	mitogen-activated protein kinase kinase kinase 5	1.11297	0.00434979	TND	TND	TND	TND
MAP3K6	mitogen-activated protein kinase kinase kinase 6	2.33699	8.52856e-06	2.4279	5.001e-05	TND	TND
MAP3K9	mitogen-activated protein kinase kinase kinase 9	1.73257	0.0055191	TND	TND	TND	TND
MAP4K2	mitogen-activated protein kinase kinase kinase kinase 2	TND	TND	-1.45736	0.00174391	TND	TND
MAP4K4	mitogen-activated protein kinase kinase kinase kinase 4	1.87938	3.22152e-09	1.61955	2.75447e-06	TND	TND
MAPK1	mitogen-activated protein kinase 1	-1.25131	0.00533311	TND	TND	TND	TND
MAPK6	mitogen-activated protein kinase 6	-1.30057	0.0056214	TND	TND	TND	TND
MAPK7	mitogen-activated protein kinase 7	2.43707	4.35192e-14	1.52937	3.96575e-05	TND	TND
MAPK8	mitogen-activated protein kinase 8	-1.48362	0.00615085	TND	TND	TND	TND
MAPK8IP3	mitogen-activated protein kinase 8 interacting protein 3	1.3669	0.047154	TND	TND	TND	TND
MAPK9	mitogen-activated protein kinase 9	-1.87803	0.00068517	TND	TND	TND	TND
MAPKAP1	MAPK associated protein 1	TND	TND	0.951915	0.00493035	TND	TND
MAPKAPK2	MAPK activated protein kinase 2	1.06481	0.0193998	1.10152	0.0176574	TND	TND
MEF2B	myocyte enhancer factor 2B	TND	TND	-3.56339	0.00482529	TND	TND
MEF2C	myocyte enhancer factor 2C	TND	TND	-2.75155	5.31687e-07	TND	TND
MEF2D	myocyte enhancer factor 2D	1.39981	0.0165018	TND	TND	TND	TND
SMAP2	small ArfGAP2	TND	TND	-0.965065	0.016116	TND	TND
SOCS3	suppressor of cytokine signaling 3	3.1579	2.82484e-10	2.69878	1.95057e-06	TND	TND
SOCS4	suppressor of cytokine signaling 4	-1.10264	0.0163241	-1.13255	0.0197545	TND	TND
SOCS7	suppressor of cytokine signaling 7	1.1962	0.0296871	TND	TND	TND	TND
TAB3	TGF-beta activated kinase 1 (MAP3K7) binding protein 3	TND	TND	-1.45101	0.00522665	TND	TND
USP1	ubiquitin specific peptidase 1	-1.8819	0.000902015	TND	TND	TND	TND
USP14	ubiquitin specific peptidase 14	TND	TND	1.00333	0.00660229	TND	TND
USP20	ubiquitin specific peptidase 20	1.87519	0.000282808	TND	TND	TND	TND
USP24	ubiquitin specific peptidase 24	-1.07682	0.00694596	-1.10345	0.00808172	TND	TND
USP25	ubiquitin specific peptidase 25	-1.2879	0.00124831	TND	TND	TND	TND
USP33	ubiquitin specific peptidase 33	-1.7897	0.00277608	TND	TND	TND	TND
USP34	ubiquitin specific peptidase 34	-2.16205	1.38844e-06	-1.60296	0.000950356	TND	TND
USP35	ubiquitin specific peptidase 35	1.89407	0.0115125	1.5541	0.00435123	TND	TND
USP37	ubiquitin specific peptidase 37	-2.41786	1.23307e-07	-1.05005	0.025043	TND	TND
USP4	ubiquitin specific peptidase 4	1.40689	0.0418835	TND	TND	TND	TND
USP44	ubiquitin specific peptidase 44	-2.29087	0.0131609	TND	TND	TND	TND
USP45	ubiquitin specific peptidase 45	-2.29472	0.000126718	TND	TND	TND	TND
USP47	ubiquitin specific peptidase 47	-1.47916	4.47719e-05	TND	TND	TND	TND
USP48	ubiquitin specific peptidase 48	-1.32241	0.00167397	TND	TND	TND	TND
USP7	ubiquitin specific peptidase 7	-0.849453	0.0147625	TND	TND	TND	TND
USP9X	ubiquitin specific peptidase 9 X-linked	-1.23197	0.00192048	TND	TND	TND	TND
