# Supplementary material for: Transcriptome profile of spleen tissues from locally-adapted Kenyan pigs (Sus scrofa) experimentally infected with three varying doses of a highly virulent African swine fever virus genotype IX isolate: Ken12/busia.1 (ken-1033)
Source: BMC Genomics. 2022 Jul 19;23:522. doi: 10.1186/s12864-022-08754-8 (PMC9294756; doi:10.1186/s12864-022-08754-8)
Supplement: Supplementary file 7 — Additional file 7. [file 12864_2022_8754_MOESM7_ESM.xlsx]

## Sheet: ASFV_Genecounts_TPM
Supplementary Table 4: Gene counts (in TPM) in ASFV.
Gene	High dose	Medium dose	Low dose
285L	3	9	2
A104R	150	165	0
A118R	1	2	12
A137R	57	161	10
A151R	265	653	4
A179L	137	255	23
A224L	172	303	13
A238L	0	2	18
A240L	29	29	17
A859L	160	189	23
ASFV G ACD 00120	0	6	42
ASFV G ACD 00190	12	6	101
ASFV G ACD 00210	0	1	15
ASFV G ACD 00270	6	13	3
ASFV G ACD 00300	9	12	0
ASFV G ACD 00320	59	75	2
ASFV G ACD 00330	6	10	2
ASFV G ACD 00350	47	46	2
ASFV G ACD 00360	1	0	12
ASFV G ACD 00600	8	17	2
ASFV G ACD 01020	3	12	0
ASFV G ACD 01870	5	20	6
B117L	140	183	12
B119L	27	20	2
B125R	26	32	22
B169L	68	79	2
B175L	23	50	8
B263R	84	110	9
B318L	101	74	10
B354L	305	631	81
B385R	436	1185	18
B407L	74	165	38
B438L	59	84	35
B475L	93	238	22
B602L	198	306	39
B646L	1001	1271	18
B66L	101	237	42
B962L	339	467	32
C122R	73	82	4
C129R	128	351	4
C147L	184	267	6
C257L	142	136	4
C315R	77	129	11
C475L	70	60	18
C62L	2	8	10
C717R	225	173	22
C84L	47	51	204
C962R	395	701	47
CP123L	174	109	10
CP204L	50	57	17
CP2475L	532	552	109
CP312R	341	623	15
CP530R	134	189	46
CP80R	20	66	2
D1133L	248	369	34
D117L	113	101	20
D129L	12	10	18
D205R	303	558	14
D339L	139	200	15
D345L	144	162	13
DP238L	14	69	35
DP79L	11	26	8
DP96R	2	2	7
E111R	168	492	4
E120R	98	114	25
E146L	46	76	4
E165R	168	277	22
E183L	24	78	9
E184L	1004	1533	18
E199L	40	30	8
E248R	110	150	54
E301R	313	719	10
E423R	54	180	26
EP1242L	349	416	38
EP152R	54	142	4
EP153R	15	24	34
EP296R	195	280	16
EP364R	128	158	21
EP402R	129	234	36
EP424R	156	223	15
EP84R	16	17	6
F1055L	134	317	28
F165R	58	99	22
F317L	157	310	14
F334L	161	218	66
F778R	108	144	35
G1211R	79	125	123
G1340L	92	175	49
H108R	40	57	8
H124R	67	59	55
H171R	100	109	36
H233R	77	82	5
H240R	22	38	9
H339R	259	588	16
H359L	176	297	16
hypothetical	9	22	1
I10L	29	78	7
I177L	99	307	23
I196L	516	1155	10
I215L	369	781	73
I226R	15	22	33
I243L	182	400	21
I267L	3	25	36
I329L	218	457	38
I73R	29	87	0
I7L	8	24	0
I8L	175	475	6
I9R	8	7	2
K145R	434	735	43
K196R	83	145	6
K205R	259	530	20
K421R	60	91	31
K78R	573	438	9
KP177R	147	443	13
L11L	76	107	5
L60L	31	63	3
L83L	13	45	6
M1249L	255	346	77
M448R	260	651	21
MGF 100-1L	862	2097	20
MGF 100-1R	17	30	6
MGF 100-3L	162	494	4
MGF 110-10-L - MGF110-14L fusion	3	11	6
MGF 110-13La	17	78	0
MGF 110-13Lb	31	69	4
MGF 110-1L	18	48	11
MGF 110-2L	2	13	1
MGF 110-3L	25	22	4
MGF 110-4L	27	75	21
MGF 110-5L-6L	127	100	11
MGF 110-7L	162	307	14
MGF 110-8L	30	47	0
MGF 110-9L	125	273	14
MGF 300-1L	116	219	6
MGF 300-2R	36	111	16
MGF 300-4L	10	12	15
MGF 360-10L	5	5	14
MGF 360-11L	21	12	18
MGF 360-12L	67	107	13
MGF 360-13L	26	20	6
MGF 360-14L	19	40	18
MGF 360-15R	286	563	34
MGF 360-16R	34	39	20
MGF 360-18R	5	10	7
MGF 360-19Ra	3	2	9
MGF 360-21R	229	696	21
MGF 360-3L	61	173	16
MGF 360-4L	376	989	21
MGF 360-6L	226	689	40
MGF 360-8L	8	35	21
MGF 360-9L	8	9	15
MGF 505-10R	45	43	20
MGF 505-11L	56	309	15
MGF 505-1R	107	380	25
MGF 505-2R	112	161	26
MGF 505-3R	17	46	15
MGF 505-4R	141	414	62
MGF 505-5R	31	29	14
MGF 505-6R	91	198	22
MGF 505-7R	30	84	29
MGF 505-9R	41	57	24
MGF_360-1La_CDS	297	864	5
MGF_360-2L_CDS	42	85	0
NP1450L	648	917	53
NP419L	94	84	12
NP868R	274	490	46
O174L	49	51	13
O61R	40	57	6
P1192R	159	189	66
Q706L	62	151	25
QP383R	65	82	17
QP509L	15	48	19
R298L	70	172	12
S183L	17	42	8
S273R	10	19	10
