# Supplementary material for: Transcriptome profile of spleen tissues from locally-adapted Kenyan pigs (Sus scrofa) experimentally infected with three varying doses of a highly virulent African swine fever virus genotype IX isolate: Ken12/busia.1 (ken-1033)
Source: BMC Genomics. 2022 Jul 19;23:522. doi: 10.1186/s12864-022-08754-8 (PMC9294756; doi:10.1186/s12864-022-08754-8)
Supplement: Supplementary file 8 — Additional file 8. [file 12864_2022_8754_MOESM8_ESM.xlsx]

## Sheet: ASFV_MGFs
Supplementary Table 5: Gene counts (in TPM) of multigene families (MGFs) in ASFV.
Gene	High dose (TPM)	Medium dose (TPM)	Low dose (TPM)	All total (TPM)
MGF 100-1L	862	2097	20	2979
MGF 100-1R	17	30	6	53
MGF 100-3L	162	494	4	660
MGF 110-10-L - MGF110-14L fusion	3	11	6	20
MGF 110-13La	17	78	0	95
MGF 110-13Lb	31	69	4	104
MGF 110-1L	18	48	11	77
MGF 110-2L	2	13	1	16
MGF 110-3L	25	22	4	51
MGF 110-4L	27	75	21	123
MGF 110-5L-6L	127	100	11	238
MGF 110-7L	162	307	14	483
MGF 110-8L	30	47	0	77
MGF 110-9L	125	273	14	412
MGF 300-1L	116	219	6	341
MGF 300-2R	36	111	16	163
MGF 300-4L	10	12	15	37
MGF 360-10L	5	5	14	24
MGF 360-11L	21	12	18	51
MGF 360-12L	67	107	13	187
MGF 360-13L	26	20	6	52
MGF 360-14L	19	40	18	77
MGF 360-15R	286	563	34	883
MGF 360-16R	34	39	20	93
MGF 360-18R	5	10	7	22
MGF 360-19Ra	3	2	9	14
MGF 360-21R	229	696	21	946
MGF 360-3L	61	173	16	250
MGF 360-4L	376	989	21	1386
MGF 360-6L	226	689	40	955
MGF 360-8L	8	35	21	64
MGF 360-9L	8	9	15	32
MGF 505-10R	45	43	20	108
MGF 505-11L	56	309	15	380
MGF 505-1R	107	380	25	512
MGF 505-2R	112	161	26	299
MGF 505-3R	17	46	15	78
MGF 505-4R	141	414	62	617
MGF 505-5R	31	29	14	74
MGF 505-6R	91	198	22	311
MGF 505-7R	30	84	29	143
MGF 505-9R	41	57	24	122
MGF_360-1La	297	864	5	1166
MGF_360-2L	42	85	0	127
