# Supplementary material for: Transcriptome profile of spleen tissues from locally-adapted Kenyan pigs (Sus scrofa) experimentally infected with three varying doses of a highly virulent African swine fever virus genotype IX isolate: Ken12/busia.1 (ken-1033)
Source: BMC Genomics. 2022 Jul 19;23:522. doi: 10.1186/s12864-022-08754-8 (PMC9294756; doi:10.1186/s12864-022-08754-8)
Supplement: Supplementary file 9 — Additional file 9. [file 12864_2022_8754_MOESM9_ESM.xlsx]

## Sheet: GO_terms
Suplementary Table 6: GO enriched biological pathways with over-represented genes of the significantly up-regulated genes using a web tool (DAVID) in the three infective doses (low, medium and high).
			high dose			medium dose			Low dose
ONTOLOGY	ID	Description	p.adjust	qvalue	Count	p.adjust	qvalue	Count	p.adjust	qvalue	Count
BP	GO:0009605	response to external stimulus	0.00492513	0.00456242	50	2.49514e-05	2.16213e-05	55	ND	ND	ND
CC	GO:0005576	extracellular region	7.22095e-06	7.22095e-06	53	3.73364e-06	3.73364e-06	53	0.0090205	0.00866958	5
BP	GO:0071310	cellular response to organic substance	0.0364797	0.0337931	45	0.000772321	0.000669247	48	ND	ND	ND
BP	GO:0006952	defense response	0.00492513	0.00456242	38	0.000223444	0.000193623	40	ND	ND	ND
BP	GO:0044419	biological process involved in interspecies interaction between organisms	0.0472066	0.0437301	32	0.0132596	0.0114899	31	ND	ND	ND
BP	GO:0006955	immune response	ND	ND	ND	8.45108e-06	7.3232e-06	47	ND	ND	ND
BP	GO:0009653	anatomical structure morphogenesis	ND	ND	ND	0.0112733	0.00976876	45	ND	ND	ND
BP	GO:0042592	homeostatic process	ND	ND	ND	0.000772321	0.000669247	43	ND	ND	ND
MF	GO:0038023	signaling receptor activity	ND	ND	ND	1.80386e-06	1.71003e-06	42	ND	ND	ND
MF	GO:0060089	molecular transducer activity	ND	ND	ND	1.80386e-06	1.71003e-06	42	ND	ND	ND
MF	GO:0005102	signaling receptor binding	ND	ND	ND	7.0528e-05	6.68594e-05	41	0.00217517	0.000839538	5
BP	GO:0050793	regulation of developmental process	ND	ND	ND	0.0304064	0.0263483	41	ND	ND	ND
BP	GO:0043207	response to external biotic stimulus	0.0457648	0.0423944	29	0.00748423	0.00648538	29	ND	ND	ND
BP	GO:0051707	response to other organism	0.0457648	0.0423944	29	0.00748423	0.00648538	29	ND	ND	ND
CC	GO:0005615	extracellular space	5.3575e-05	5.3575e-05	37	1.05686e-05	1.05686e-05	38	0.00923928	0.00887986	4
MF	GO:0004888	transmembrane signaling receptor activity	ND	ND	ND	6.37448e-06	6.04291e-06	36	ND	ND	ND
BP	GO:0040011	locomotion	ND	ND	ND	0.0132596	0.0114899	35	ND	ND	ND
BP	GO:0008283	cell population proliferation	ND	ND	ND	0.0457817	0.0396717	34	ND	ND	ND
BP	GO:0002682	regulation of immune system process	ND	ND	ND	0.00495599	0.00429456	31	ND	ND	ND
BP	GO:0042127	regulation of cell population proliferation	ND	ND	ND	0.0235613	0.0204168	31	ND	ND	ND
BP	GO:0048870	cell motility	ND	ND	ND	0.027828	0.024114	31	ND	ND	ND
BP	GO:0051674	localization of cell	ND	ND	ND	0.027828	0.024114	31	ND	ND	ND
BP	GO:1901700	response to oxygen-containing compound	ND	ND	ND	0.00284189	0.00246261	31	ND	ND	ND
BP	GO:0009607	response to biotic stimulus	ND	ND	ND	0.00748423	0.00648538	30	ND	ND	ND
BP	GO:2000026	regulation of multicellular organismal development	ND	ND	ND	0.00632943	0.0054847	30	ND	ND	ND
BP	GO:0016477	cell migration	ND	ND	ND	0.0301098	0.0260914	29	ND	ND	ND
BP	GO:0048878	chemical homeostasis	ND	ND	ND	0.00284189	0.00246261	29	ND	ND	ND
BP	GO:0051240	positive regulation of multicellular organismal process	ND	ND	ND	0.0201074	0.0174238	29	ND	ND	ND
BP	GO:0006954	inflammatory response	0.0457648	0.0423944	22	4.00135e-05	3.46733e-05	28	ND	ND	ND
BP	GO:0001775	cell activation	ND	ND	ND	0.00649469	0.0056279	25	ND	ND	ND
BP	GO:0048646	anatomical structure formation involved in morphogenesis	ND	ND	ND	0.0191529	0.0165967	25	ND	ND	ND
BP	GO:0072359	circulatory system development	ND	ND	ND	0.0132596	0.0114899	25	ND	ND	ND
BP	GO:1901701	cellular response to oxygen-containing compound	ND	ND	ND	0.00678934	0.00588323	25	ND	ND	ND
BP	GO:0002520	immune system development	ND	ND	ND	0.0167994	0.0145573	23	ND	ND	ND
BP	GO:0030097	hemopoiesis	ND	ND	ND	0.00632943	0.0054847	23	ND	ND	ND
BP	GO:0048534	hematopoietic or lymphoid organ development	ND	ND	ND	0.010093	0.00874602	23	ND	ND	ND
BP	GO:0019725	cellular homeostasis	ND	ND	ND	0.0190964	0.0165478	22	ND	ND	ND
BP	GO:0040012	regulation of locomotion	ND	ND	ND	0.0129262	0.0112011	22	ND	ND	ND
BP	GO:0050801	ion homeostasis	ND	ND	ND	0.00609447	0.0052811	22	ND	ND	ND
BP	GO:0006935	chemotaxis	ND	ND	ND	0.000462399	0.000400687	21	ND	ND	ND
BP	GO:0022603	regulation of anatomical structure morphogenesis	ND	ND	ND	0.0273161	0.0236705	21	ND	ND	ND
BP	GO:0030334	regulation of cell migration	ND	ND	ND	0.00838722	0.00726786	21	ND	ND	ND
MF	GO:0030545	receptor regulator activity	ND	ND	ND	0.000107003	0.000101437	21	ND	ND	ND
MF	GO:0030546	signaling receptor activator activity	ND	ND	ND	6.10971e-05	5.7919e-05	21	ND	ND	ND
BP	GO:0042330	taxis	ND	ND	ND	0.000462399	0.000400687	21	ND	ND	ND
BP	GO:0045321	leukocyte activation	ND	ND	ND	0.0176224	0.0152705	21	ND	ND	ND
MF	GO:0048018	receptor ligand activity	ND	ND	ND	6.10971e-05	5.7919e-05	21	ND	ND	ND
BP	GO:0051270	regulation of cellular component movement	ND	ND	ND	0.0226785	0.0196518	21	ND	ND	ND
BP	GO:0055080	cation homeostasis	ND	ND	ND	0.00748423	0.00648538	21	ND	ND	ND
BP	GO:0098771	inorganic ion homeostasis	ND	ND	ND	0.00748423	0.00648538	21	ND	ND	ND
BP	GO:2000145	regulation of cell motility	ND	ND	ND	0.0154659	0.0134018	21	ND	ND	ND
BP	GO:0001568	blood vessel development	ND	ND	ND	0.0112733	0.00976876	20	ND	ND	ND
BP	GO:0001944	vasculature development	ND	ND	ND	0.0163357	0.0141555	20	ND	ND	ND
BP	GO:0033993	response to lipid	ND	ND	ND	0.00284189	0.00246261	20	ND	ND	ND
BP	GO:0055082	cellular chemical homeostasis	ND	ND	ND	0.0163357	0.0141555	20	ND	ND	ND
BP	GO:0001816	cytokine production	ND	ND	ND	0.0309352	0.0268066	19	ND	ND	ND
BP	GO:0002684	positive regulation of immune system process	ND	ND	ND	0.0487692	0.0422604	19	ND	ND	ND
MF	GO:0004930	G protein-coupled receptor activity	ND	ND	ND	0.0010738	0.00101794	19	ND	ND	ND
BP	GO:0032101	regulation of response to external stimulus	ND	ND	ND	0.0406905	0.0352599	19	ND	ND	ND
BP	GO:0001525	angiogenesis	ND	ND	ND	0.00632943	0.0054847	18	ND	ND	ND
BP	GO:0006873	cellular ion homeostasis	ND	ND	ND	0.0167994	0.0145573	18	ND	ND	ND
BP	GO:0007186	G protein-coupled receptor signaling pathway	ND	ND	ND	0.00838722	0.00726786	18	ND	ND	ND
BP	GO:0009617	response to bacterium	ND	ND	ND	0.0011603	0.00100545	18	ND	ND	ND
BP	GO:0010562	positive regulation of phosphorus metabolic process	ND	ND	ND	0.0400732	0.034725	18	ND	ND	ND
BP	GO:0030003	cellular cation homeostasis	ND	ND	ND	0.0163357	0.0141555	18	ND	ND	ND
BP	GO:0045937	positive regulation of phosphate metabolic process	ND	ND	ND	0.0400732	0.034725	18	ND	ND	ND
BP	GO:0048514	blood vessel morphogenesis	ND	ND	ND	0.0163357	0.0141555	18	ND	ND	ND
BP	GO:0055065	metal ion homeostasis	ND	ND	ND	0.0208394	0.0180581	18	ND	ND	ND
MF	GO:0005125	cytokine activity	ND	ND	ND	5.85892e-06	5.55416e-06	17	ND	ND	ND
BP	GO:0046649	lymphocyte activation	ND	ND	ND	0.047626	0.0412698	17	ND	ND	ND
MF	GO:0005126	cytokine receptor binding	ND	ND	ND	0.000659099	0.000624816	15	0.0486515	0.0187778	2
BP	GO:0002521	leukocyte differentiation	ND	ND	ND	0.0273161	0.0236705	15	ND	ND	ND
BP	GO:0040017	positive regulation of locomotion	ND	ND	ND	0.0167994	0.0145573	15	ND	ND	ND
BP	GO:0060326	cell chemotaxis	ND	ND	ND	0.00175522	0.00152096	15	ND	ND	ND
BP	GO:0071396	cellular response to lipid	ND	ND	ND	0.00948855	0.0082222	15	ND	ND	ND
BP	GO:0002237	response to molecule of bacterial origin	ND	ND	ND	0.00158034	0.00136943	14	ND	ND	ND
BP	GO:0030335	positive regulation of cell migration	ND	ND	ND	0.0190079	0.0164711	14	ND	ND	ND
BP	GO:0051272	positive regulation of cellular component movement	ND	ND	ND	0.0251006	0.0217506	14	ND	ND	ND
BP	GO:2000147	positive regulation of cell motility	ND	ND	ND	0.0235613	0.0204168	14	ND	ND	ND
BP	GO:0001667	ameboidal-type cell migration	ND	ND	ND	0.0190079	0.0164711	13	ND	ND	ND
BP	GO:0032496	response to lipopolysaccharide	ND	ND	ND	0.00609447	0.0052811	12	ND	ND	ND
CC	GO:0043235	receptor complex	ND	ND	ND	0.0157141	0.0157141	12	ND	ND	ND
BP	GO:1903131	mononuclear cell differentiation	ND	ND	ND	0.041136	0.0356459	12	ND	ND	ND
MF	GO:0001664	G protein-coupled receptor binding	ND	ND	ND	0.0185678	0.017602	11	ND	ND	ND
BP	GO:0006959	humoral immune response	ND	ND	ND	0.00262333	0.00227322	11	ND	ND	ND
BP	GO:0045765	regulation of angiogenesis	ND	ND	ND	0.0235613	0.0204168	11	ND	ND	ND
BP	GO:0060537	muscle tissue development	ND	ND	ND	0.017976	0.0155769	11	ND	ND	ND
BP	GO:0071216	cellular response to biotic stimulus	ND	ND	ND	0.00766158	0.00663906	11	ND	ND	ND
BP	GO:1901342	regulation of vasculature development	ND	ND	ND	0.0273161	0.0236705	11	ND	ND	ND
BP	GO:0010631	epithelial cell migration	ND	ND	ND	0.0254043	0.0220138	10	ND	ND	ND
BP	GO:0014706	striated muscle tissue development	ND	ND	ND	0.0235613	0.0204168	10	ND	ND	ND
BP	GO:0071219	cellular response to molecule of bacterial origin	ND	ND	ND	0.00748423	0.00648538	10	ND	ND	ND
BP	GO:0090130	tissue migration	ND	ND	ND	0.0325376	0.0281951	10	ND	ND	ND
BP	GO:0090132	epithelium migration	ND	ND	ND	0.0254043	0.0220138	10	ND	ND	ND
BP	GO:0007188	adenylate cyclase-modulating G protein-coupled receptor signaling pathway	ND	ND	ND	0.0163357	0.0141555	9	ND	ND	ND
BP	GO:0030595	leukocyte chemotaxis	ND	ND	ND	0.0251006	0.0217506	9	ND	ND	ND
BP	GO:0050920	regulation of chemotaxis	ND	ND	ND	0.015043	0.0130354	9	ND	ND	ND
BP	GO:0071222	cellular response to lipopolysaccharide	ND	ND	ND	0.0132596	0.0114899	9	ND	ND	ND
BP	GO:0007189	adenylate cyclase-activating G protein-coupled receptor signaling pathway	ND	ND	ND	0.010093	0.00874602	8	ND	ND	ND
BP	GO:0007519	skeletal muscle tissue development	ND	ND	ND	0.00400025	0.00346638	8	ND	ND	ND
MF	GO:0008009	chemokine activity	ND	ND	ND	0.000127677	0.000121036	8	ND	ND	ND
BP	GO:0010632	regulation of epithelial cell migration	ND	ND	ND	0.0487692	0.0422604	8	ND	ND	ND
MF	GO:0042379	chemokine receptor binding	ND	ND	ND	0.000798058	0.000756546	8	ND	ND	ND
BP	GO:0043491	protein kinase B signaling	ND	ND	ND	0.0254043	0.0220138	8	ND	ND	ND
BP	GO:0060538	skeletal muscle organ development	ND	ND	ND	0.00495599	0.00429456	8	ND	ND	ND
BP	GO:0097529	myeloid leukocyte migration	ND	ND	ND	0.0190079	0.0164711	8	ND	ND	ND
BP	GO:0001935	endothelial cell proliferation	ND	ND	ND	0.0457817	0.0396717	7	ND	ND	ND
BP	GO:0001936	regulation of endothelial cell proliferation	ND	ND	ND	0.0309352	0.0268066	7	ND	ND	ND
MF	GO:0005178	integrin binding	ND	ND	ND	0.00915867	0.00868227	7	ND	ND	ND
BP	GO:0007160	cell-matrix adhesion	ND	ND	ND	0.0457817	0.0396717	7	ND	ND	ND
BP	GO:0019730	antimicrobial humoral response	ND	ND	ND	0.00175522	0.00152096	7	ND	ND	ND
MF	GO:0019838	growth factor binding	ND	ND	ND	0.0332111	0.0314836	7	ND	ND	ND
BP	GO:0034101	erythrocyte homeostasis	ND	ND	ND	0.0457817	0.0396717	7	ND	ND	ND
BP	GO:0071621	granulocyte chemotaxis	ND	ND	ND	0.0132596	0.0114899	7	ND	ND	ND
BP	GO:0097530	granulocyte migration	ND	ND	ND	0.0190964	0.0165478	7	ND	ND	ND
BP	GO:0001952	regulation of cell-matrix adhesion	ND	ND	ND	0.0235613	0.0204168	6	ND	ND	ND
BP	GO:0010811	positive regulation of cell-substrate adhesion	ND	ND	ND	0.0273161	0.0236705	6	ND	ND	ND
BP	GO:0030500	regulation of bone mineralization	ND	ND	ND	0.0315451	0.0273351	6	ND	ND	ND
BP	GO:0030593	neutrophil chemotaxis	ND	ND	ND	0.0235613	0.0204168	6	ND	ND	ND
MF	GO:0031406	carboxylic acid binding	ND	ND	ND	0.0197542	0.0187266	6	ND	ND	ND
MF	GO:0043177	organic acid binding	ND	ND	ND	0.00729074	0.00691151	6	ND	ND	ND
BP	GO:0051592	response to calcium ion	ND	ND	ND	0.0315451	0.0273351	6	ND	ND	ND
BP	GO:0051606	detection of stimulus	ND	ND	ND	0.0384393	0.0333092	6	ND	ND	ND
BP	GO:0061844	antimicrobial humoral immune response mediated by antimicrobial peptide	ND	ND	ND	0.00262524	0.00227487	6	ND	ND	ND
BP	GO:1990266	neutrophil migration	ND	ND	ND	0.0384393	0.0333092	6	ND	ND	ND
BP	GO:0030501	positive regulation of bone mineralization	ND	ND	ND	0.0163357	0.0141555	5	ND	ND	ND
BP	GO:0045778	positive regulation of ossification	ND	ND	ND	0.0235613	0.0204168	5	ND	ND	ND
BP	GO:0048659	smooth muscle cell proliferation	ND	ND	ND	0.0437344	0.0378976	5	ND	ND	ND
BP	GO:0048660	regulation of smooth muscle cell proliferation	ND	ND	ND	0.0437344	0.0378976	5	ND	ND	ND
BP	GO:0050922	negative regulation of chemotaxis	ND	ND	ND	0.0190964	0.0165478	5	ND	ND	ND
BP	GO:0070169	positive regulation of biomineral tissue development	ND	ND	ND	0.0190964	0.0165478	5	ND	ND	ND
BP	GO:0110151	positive regulation of biomineralization	ND	ND	ND	0.0190964	0.0165478	5	ND	ND	ND
BP	GO:0001954	positive regulation of cell-matrix adhesion	ND	ND	ND	0.0309352	0.0268066	4	ND	ND	ND
MF	GO:0048306	calcium-dependent protein binding	ND	ND	ND	0.0290297	0.0275197	4	ND	ND	ND
MF	GO:0046914	transition metal ion binding	0.0184338	0.0177121	37	ND	ND	ND	ND	ND	ND
BP	GO:0055076	transition metal ion homeostasis	0.0457648	0.0423944	9	ND	ND	ND	ND	ND	ND
MF	GO:0020037	heme binding	ND	ND	ND	ND	ND	ND	0.0263992	0.0101892	2
BP	GO:0042743	hydrogen peroxide metabolic process	ND	ND	ND	ND	ND	ND	0.0405754	0.0276526	2
MF	GO:0046906	tetrapyrrole binding	ND	ND	ND	ND	ND	ND	0.0263992	0.0101892	2
