# Supplementary material for: Transcriptome profile of spleen tissues from locally-adapted Kenyan pigs (Sus scrofa) experimentally infected with three varying doses of a highly virulent African swine fever virus genotype IX isolate: Ken12/busia.1 (ken-1033)
Source: BMC Genomics. 2022 Jul 19;23:522. doi: 10.1186/s12864-022-08754-8 (PMC9294756; doi:10.1186/s12864-022-08754-8)
Supplement: Supplementary file 10 — Additional file 10. [file 12864_2022_8754_MOESM10_ESM.xlsx]

## Sheet: Sheet1
Supplementary Table 7: Overlapping pig DEGs in the high, medium and low dose groups
Spleen.High	Spleen.Medium	Spleen.Low
ENSSSCG00000000504	ENSSSCG00000000025	ENSSSCG00000000540
ENSSSCG00000000519	ENSSSCG00000000033	ENSSSCG00000001520
ENSSSCG00000000522	ENSSSCG00000000084	ENSSSCG00000002032
ENSSSCG00000000534	ENSSSCG00000000104	ENSSSCG00000002266
ENSSSCG00000000553	ENSSSCG00000000108	ENSSSCG00000004414
ENSSSCG00000000559	ENSSSCG00000000202	ENSSSCG00000004678
ENSSSCG00000000570	ENSSSCG00000000206	ENSSSCG00000004970
ENSSSCG00000000580	ENSSSCG00000000232	ENSSSCG00000006193
ENSSSCG00000000587	ENSSSCG00000000233	ENSSSCG00000007977
ENSSSCG00000000607	ENSSSCG00000000253	ENSSSCG00000007978
ENSSSCG00000000612	ENSSSCG00000000289	ENSSSCG00000008727
ENSSSCG00000000633	ENSSSCG00000000291	ENSSSCG00000008997
ENSSSCG00000000657	ENSSSCG00000000295	ENSSSCG00000008998
ENSSSCG00000000660	ENSSSCG00000000299	ENSSSCG00000010144
ENSSSCG00000000667	ENSSSCG00000000444	ENSSSCG00000010454
ENSSSCG00000000685	ENSSSCG00000000455	ENSSSCG00000011290
ENSSSCG00000000712	ENSSSCG00000000504	ENSSSCG00000011458
ENSSSCG00000000736	ENSSSCG00000000521	ENSSSCG00000011695
ENSSSCG00000000739	ENSSSCG00000000540	ENSSSCG00000012258
ENSSSCG00000000745	ENSSSCG00000000555	ENSSSCG00000012347
ENSSSCG00000000753	ENSSSCG00000000570	ENSSSCG00000012792
ENSSSCG00000000770	ENSSSCG00000000607	ENSSSCG00000014431
ENSSSCG00000000774	ENSSSCG00000000612	ENSSSCG00000015040
ENSSSCG00000000799	ENSSSCG00000000633	ENSSSCG00000015638
ENSSSCG00000000800	ENSSSCG00000000657	ENSSSCG00000017003
ENSSSCG00000000802	ENSSSCG00000000667	ENSSSCG00000017358
ENSSSCG00000000806	ENSSSCG00000000685	ENSSSCG00000018061
ENSSSCG00000000811	ENSSSCG00000000691	ENSSSCG00000018184
ENSSSCG00000000840	ENSSSCG00000000712	ENSSSCG00000018383
ENSSSCG00000000844	ENSSSCG00000000770	ENSSSCG00000018456
ENSSSCG00000000846	ENSSSCG00000000800	ENSSSCG00000018620
ENSSSCG00000000847	ENSSSCG00000000802	ENSSSCG00000018685
ENSSSCG00000000849	ENSSSCG00000000854	ENSSSCG00000018699
ENSSSCG00000000854	ENSSSCG00000000862	ENSSSCG00000018864
ENSSSCG00000000862	ENSSSCG00000000864	ENSSSCG00000019284
ENSSSCG00000000867	ENSSSCG00000000867	ENSSSCG00000019375
ENSSSCG00000000877	ENSSSCG00000000874	ENSSSCG00000019435
ENSSSCG00000000884	ENSSSCG00000000877	ENSSSCG00000019599
ENSSSCG00000000890	ENSSSCG00000000907	ENSSSCG00000019607
ENSSSCG00000000902	ENSSSCG00000000939	ENSSSCG00000019629
ENSSSCG00000000916	ENSSSCG00000000951	ENSSSCG00000019634
ENSSSCG00000000926	ENSSSCG00000000999	ENSSSCG00000019707
ENSSSCG00000000927	ENSSSCG00000001064	ENSSSCG00000019715
ENSSSCG00000000950	ENSSSCG00000001068	ENSSSCG00000019894
ENSSSCG00000000952	ENSSSCG00000001099	ENSSSCG00000020173
ENSSSCG00000000955	ENSSSCG00000001372	ENSSSCG00000020372
ENSSSCG00000000968	ENSSSCG00000001402	ENSSSCG00000020491
ENSSSCG00000000970	ENSSSCG00000001423	ENSSSCG00000020700
ENSSSCG00000000972	ENSSSCG00000001435	ENSSSCG00000020725
ENSSSCG00000000974	ENSSSCG00000001438	ENSSSCG00000021220
ENSSSCG00000000982	ENSSSCG00000001455	ENSSSCG00000021904
ENSSSCG00000000983	ENSSSCG00000001456	ENSSSCG00000022137
ENSSSCG00000000999	ENSSSCG00000001457	ENSSSCG00000022176
ENSSSCG00000001002	ENSSSCG00000001459	ENSSSCG00000023086
ENSSSCG00000001009	ENSSSCG00000001469	ENSSSCG00000023906
ENSSSCG00000001010	ENSSSCG00000001485	ENSSSCG00000024236
ENSSSCG00000001021	ENSSSCG00000001500	ENSSSCG00000024314
ENSSSCG00000001064	ENSSSCG00000001509	ENSSSCG00000024742
ENSSSCG00000001080	ENSSSCG00000001511	ENSSSCG00000025253
ENSSSCG00000001100	ENSSSCG00000001520	ENSSSCG00000025282
ENSSSCG00000001156	ENSSSCG00000001565	ENSSSCG00000025504
ENSSSCG00000001201	ENSSSCG00000001572	ENSSSCG00000025513
ENSSSCG00000001233	ENSSSCG00000001573	ENSSSCG00000025722
ENSSSCG00000001242	ENSSSCG00000001595	ENSSSCG00000026416
ENSSSCG00000001346	ENSSSCG00000001672	ENSSSCG00000026852
ENSSSCG00000001347	ENSSSCG00000001688	ENSSSCG00000027845
ENSSSCG00000001372	ENSSSCG00000001695	ENSSSCG00000028483
ENSSSCG00000001376	ENSSSCG00000001696	ENSSSCG00000028807
ENSSSCG00000001400	ENSSSCG00000001697	ENSSSCG00000029550
ENSSSCG00000001402	ENSSSCG00000001727	ENSSSCG00000029662
ENSSSCG00000001409	ENSSSCG00000001755	ENSSSCG00000030032
ENSSSCG00000001413	ENSSSCG00000001756	ENSSSCG00000030371
ENSSSCG00000001423	ENSSSCG00000001762	ENSSSCG00000030374
ENSSSCG00000001438	ENSSSCG00000001787	ENSSSCG00000030477
ENSSSCG00000001453	ENSSSCG00000001804	ENSSSCG00000031262
ENSSSCG00000001456	ENSSSCG00000001816	ENSSSCG00000032165
ENSSSCG00000001457	ENSSSCG00000001887	ENSSSCG00000032354
ENSSSCG00000001469	ENSSSCG00000001900	ENSSSCG00000032474
ENSSSCG00000001485	ENSSSCG00000001930	ENSSSCG00000032661
ENSSSCG00000001493	ENSSSCG00000001958	ENSSSCG00000032948
ENSSSCG00000001500	ENSSSCG00000001959	ENSSSCG00000033734
ENSSSCG00000001509	ENSSSCG00000001988	ENSSSCG00000034064
ENSSSCG00000001511	ENSSSCG00000002001	ENSSSCG00000034356
ENSSSCG00000001513	ENSSSCG00000002023	ENSSSCG00000034570
ENSSSCG00000001517	ENSSSCG00000002032	ENSSSCG00000035297
ENSSSCG00000001520	ENSSSCG00000002040	ENSSSCG00000035503
ENSSSCG00000001535	ENSSSCG00000002045	ENSSSCG00000036716
ENSSSCG00000001546	ENSSSCG00000002243	ENSSSCG00000036723
ENSSSCG00000001561	ENSSSCG00000002268	ENSSSCG00000037051
ENSSSCG00000001565	ENSSSCG00000002305	ENSSSCG00000037465
ENSSSCG00000001573	ENSSSCG00000002314	ENSSSCG00000037470
ENSSSCG00000001577	ENSSSCG00000002316	ENSSSCG00000037509
ENSSSCG00000001595	ENSSSCG00000002385	ENSSSCG00000037563
ENSSSCG00000001616	ENSSSCG00000002389	ENSSSCG00000037630
ENSSSCG00000001619	ENSSSCG00000002414	ENSSSCG00000038249
ENSSSCG00000001641	ENSSSCG00000002433	ENSSSCG00000038361
ENSSSCG00000001646	ENSSSCG00000002494	ENSSSCG00000038609
ENSSSCG00000001661	ENSSSCG00000002495	ENSSSCG00000039963
ENSSSCG00000001672	ENSSSCG00000002496	ENSSSCG00000040136
ENSSSCG00000001679	ENSSSCG00000002507	ENSSSCG00000040184
ENSSSCG00000001680	ENSSSCG00000002558	ENSSSCG00000041627
ENSSSCG00000001683	ENSSSCG00000002633	ENSSSCG00000042041
ENSSSCG00000001688	ENSSSCG00000002688	ENSSSCG00000042165
ENSSSCG00000001695	ENSSSCG00000002712	ENSSSCG00000042271
ENSSSCG00000001696	ENSSSCG00000002715	ENSSSCG00000042750
ENSSSCG00000001727	ENSSSCG00000002740	ENSSSCG00000042799
ENSSSCG00000001756	ENSSSCG00000002799	ENSSSCG00000043529
ENSSSCG00000001804	ENSSSCG00000002815	ENSSSCG00000043966
ENSSSCG00000001814	ENSSSCG00000002849	ENSSSCG00000044779
ENSSSCG00000001816	ENSSSCG00000002885	ENSSSCG00000045233
ENSSSCG00000001838	ENSSSCG00000002893	ENSSSCG00000046571
ENSSSCG00000001866	ENSSSCG00000002908	ENSSSCG00000046607
ENSSSCG00000001867	ENSSSCG00000002921	ENSSSCG00000046859
ENSSSCG00000001878	ENSSSCG00000003046	ENSSSCG00000046918
ENSSSCG00000001892	ENSSSCG00000003115	ENSSSCG00000047330
ENSSSCG00000001904	ENSSSCG00000003136	ENSSSCG00000047545
ENSSSCG00000001910	ENSSSCG00000003137	ENSSSCG00000047806
ENSSSCG00000001912	ENSSSCG00000003149	ENSSSCG00000047869
ENSSSCG00000001913	ENSSSCG00000003155	ENSSSCG00000048248
ENSSSCG00000001924	ENSSSCG00000003183	ENSSSCG00000048515
ENSSSCG00000001925	ENSSSCG00000003194	ENSSSCG00000048633
ENSSSCG00000001927	ENSSSCG00000003201	ENSSSCG00000048719
ENSSSCG00000001947	ENSSSCG00000003211	ENSSSCG00000049339
ENSSSCG00000001952	ENSSSCG00000003212	ENSSSCG00000049467
ENSSSCG00000001955	ENSSSCG00000003217	ENSSSCG00000049754
ENSSSCG00000001966	ENSSSCG00000003259	ENSSSCG00000049803
ENSSSCG00000001974	ENSSSCG00000003352	ENSSSCG00000050402
ENSSSCG00000001987	ENSSSCG00000003386	ENSSSCG00000051163
ENSSSCG00000001988	ENSSSCG00000003395
ENSSSCG00000001993	ENSSSCG00000003477
ENSSSCG00000002001	ENSSSCG00000003478
ENSSSCG00000002003	ENSSSCG00000003483
ENSSSCG00000002023	ENSSSCG00000003513
ENSSSCG00000002032	ENSSSCG00000003524
ENSSSCG00000002042	ENSSSCG00000003559
ENSSSCG00000002045	ENSSSCG00000003561
ENSSSCG00000002127	ENSSSCG00000003573
ENSSSCG00000002266	ENSSSCG00000003592
ENSSSCG00000002268	ENSSSCG00000003608
ENSSSCG00000002269	ENSSSCG00000003663
ENSSSCG00000002276	ENSSSCG00000003709
ENSSSCG00000002283	ENSSSCG00000003722
ENSSSCG00000002314	ENSSSCG00000003729
ENSSSCG00000002329	ENSSSCG00000003733
ENSSSCG00000002337	ENSSSCG00000003747
ENSSSCG00000002344	ENSSSCG00000003755
ENSSSCG00000002385	ENSSSCG00000003768
ENSSSCG00000002390	ENSSSCG00000003821
ENSSSCG00000002404	ENSSSCG00000003830
ENSSSCG00000002411	ENSSSCG00000003851
ENSSSCG00000002414	ENSSSCG00000003859
ENSSSCG00000002426	ENSSSCG00000003928
ENSSSCG00000002427	ENSSSCG00000003943
ENSSSCG00000002440	ENSSSCG00000003971
ENSSSCG00000002451	ENSSSCG00000003972
ENSSSCG00000002457	ENSSSCG00000003983
ENSSSCG00000002461	ENSSSCG00000003998
ENSSSCG00000002494	ENSSSCG00000004018
ENSSSCG00000002495	ENSSSCG00000004071
ENSSSCG00000002523	ENSSSCG00000004109
ENSSSCG00000002525	ENSSSCG00000004120
ENSSSCG00000002547	ENSSSCG00000004139
ENSSSCG00000002558	ENSSSCG00000004150
ENSSSCG00000002559	ENSSSCG00000004165
ENSSSCG00000002622	ENSSSCG00000004190
ENSSSCG00000002633	ENSSSCG00000004192
ENSSSCG00000002635	ENSSSCG00000004195
ENSSSCG00000002648	ENSSSCG00000004196
ENSSSCG00000002652	ENSSSCG00000004220
ENSSSCG00000002656	ENSSSCG00000004233
ENSSSCG00000002664	ENSSSCG00000004244
ENSSSCG00000002666	ENSSSCG00000004253
ENSSSCG00000002680	ENSSSCG00000004270
ENSSSCG00000002690	ENSSSCG00000004279
ENSSSCG00000002722	ENSSSCG00000004281
ENSSSCG00000002729	ENSSSCG00000004332
ENSSSCG00000002740	ENSSSCG00000004344
ENSSSCG00000002743	ENSSSCG00000004358
ENSSSCG00000002748	ENSSSCG00000004369
ENSSSCG00000002753	ENSSSCG00000004401
ENSSSCG00000002768	ENSSSCG00000004419
ENSSSCG00000002799	ENSSSCG00000004421
ENSSSCG00000002812	ENSSSCG00000004460
ENSSSCG00000002813	ENSSSCG00000004503
ENSSSCG00000002877	ENSSSCG00000004522
ENSSSCG00000002885	ENSSSCG00000004531
ENSSSCG00000002895	ENSSSCG00000004538
ENSSSCG00000002898	ENSSSCG00000004549
ENSSSCG00000002923	ENSSSCG00000004561
ENSSSCG00000002930	ENSSSCG00000004578
ENSSSCG00000002950	ENSSSCG00000004600
ENSSSCG00000002955	ENSSSCG00000004614
ENSSSCG00000002957	ENSSSCG00000004636
ENSSSCG00000002959	ENSSSCG00000004663
ENSSSCG00000003016	ENSSSCG00000004666
ENSSSCG00000003030	ENSSSCG00000004708
ENSSSCG00000003055	ENSSSCG00000004789
ENSSSCG00000003059	ENSSSCG00000004791
ENSSSCG00000003091	ENSSSCG00000004813
ENSSSCG00000003093	ENSSSCG00000004822
ENSSSCG00000003104	ENSSSCG00000004825
ENSSSCG00000003112	ENSSSCG00000004829
ENSSSCG00000003113	ENSSSCG00000004884
ENSSSCG00000003114	ENSSSCG00000004898
ENSSSCG00000003115	ENSSSCG00000004901
ENSSSCG00000003136	ENSSSCG00000004908
ENSSSCG00000003137	ENSSSCG00000004917
ENSSSCG00000003144	ENSSSCG00000004931
ENSSSCG00000003149	ENSSSCG00000004938
ENSSSCG00000003152	ENSSSCG00000004961
ENSSSCG00000003155	ENSSSCG00000005045
ENSSSCG00000003177	ENSSSCG00000005052
ENSSSCG00000003178	ENSSSCG00000005082
ENSSSCG00000003183	ENSSSCG00000005110
ENSSSCG00000003194	ENSSSCG00000005122
ENSSSCG00000003195	ENSSSCG00000005128
ENSSSCG00000003201	ENSSSCG00000005172
ENSSSCG00000003211	ENSSSCG00000005173
ENSSSCG00000003214	ENSSSCG00000005184
ENSSSCG00000003217	ENSSSCG00000005207
ENSSSCG00000003219	ENSSSCG00000005240
ENSSSCG00000003222	ENSSSCG00000005241
ENSSSCG00000003230	ENSSSCG00000005250
ENSSSCG00000003256	ENSSSCG00000005282
ENSSSCG00000003262	ENSSSCG00000005284
ENSSSCG00000003263	ENSSSCG00000005291
ENSSSCG00000003264	ENSSSCG00000005311
ENSSSCG00000003265	ENSSSCG00000005316
ENSSSCG00000003301	ENSSSCG00000005338
ENSSSCG00000003302	ENSSSCG00000005352
ENSSSCG00000003317	ENSSSCG00000005358
ENSSSCG00000003332	ENSSSCG00000005360
ENSSSCG00000003338	ENSSSCG00000005385
ENSSSCG00000003342	ENSSSCG00000005391
ENSSSCG00000003352	ENSSSCG00000005457
ENSSSCG00000003354	ENSSSCG00000005506
ENSSSCG00000003362	ENSSSCG00000005588
ENSSSCG00000003384	ENSSSCG00000005593
ENSSSCG00000003386	ENSSSCG00000005614
ENSSSCG00000003393	ENSSSCG00000005620
ENSSSCG00000003405	ENSSSCG00000005621
ENSSSCG00000003407	ENSSSCG00000005623
ENSSSCG00000003419	ENSSSCG00000005627
ENSSSCG00000003477	ENSSSCG00000005638
ENSSSCG00000003478	ENSSSCG00000005650
ENSSSCG00000003483	ENSSSCG00000005664
ENSSSCG00000003513	ENSSSCG00000005673
ENSSSCG00000003524	ENSSSCG00000005688
ENSSSCG00000003564	ENSSSCG00000005711
ENSSSCG00000003566	ENSSSCG00000005773
ENSSSCG00000003572	ENSSSCG00000005839
ENSSSCG00000003573	ENSSSCG00000005845
ENSSSCG00000003592	ENSSSCG00000005917
ENSSSCG00000003603	ENSSSCG00000005941
ENSSSCG00000003630	ENSSSCG00000005970
ENSSSCG00000003637	ENSSSCG00000005997
ENSSSCG00000003663	ENSSSCG00000006001
ENSSSCG00000003684	ENSSSCG00000006031
ENSSSCG00000003687	ENSSSCG00000006071
ENSSSCG00000003713	ENSSSCG00000006140
ENSSSCG00000003722	ENSSSCG00000006143
ENSSSCG00000003728	ENSSSCG00000006176
ENSSSCG00000003729	ENSSSCG00000006213
ENSSSCG00000003743	ENSSSCG00000006235
ENSSSCG00000003749	ENSSSCG00000006277
ENSSSCG00000003761	ENSSSCG00000006283
ENSSSCG00000003770	ENSSSCG00000006284
ENSSSCG00000003787	ENSSSCG00000006285
ENSSSCG00000003809	ENSSSCG00000006335
ENSSSCG00000003812	ENSSSCG00000006340
ENSSSCG00000003816	ENSSSCG00000006342
ENSSSCG00000003818	ENSSSCG00000006345
ENSSSCG00000003820	ENSSSCG00000006359
ENSSSCG00000003821	ENSSSCG00000006366
ENSSSCG00000003848	ENSSSCG00000006372
ENSSSCG00000003857	ENSSSCG00000006374
ENSSSCG00000003859	ENSSSCG00000006375
ENSSSCG00000003872	ENSSSCG00000006376
ENSSSCG00000003913	ENSSSCG00000006378
ENSSSCG00000003926	ENSSSCG00000006380
ENSSSCG00000003928	ENSSSCG00000006431
ENSSSCG00000003929	ENSSSCG00000006452
ENSSSCG00000003941	ENSSSCG00000006455
ENSSSCG00000003972	ENSSSCG00000006457
ENSSSCG00000003973	ENSSSCG00000006458
ENSSSCG00000003998	ENSSSCG00000006490
ENSSSCG00000004018	ENSSSCG00000006496
ENSSSCG00000004058	ENSSSCG00000006506
ENSSSCG00000004077	ENSSSCG00000006542
ENSSSCG00000004088	ENSSSCG00000006552
ENSSSCG00000004106	ENSSSCG00000006561
ENSSSCG00000004114	ENSSSCG00000006564
ENSSSCG00000004120	ENSSSCG00000006569
ENSSSCG00000004146	ENSSSCG00000006578
ENSSSCG00000004148	ENSSSCG00000006580
ENSSSCG00000004150	ENSSSCG00000006581
ENSSSCG00000004163	ENSSSCG00000006588
ENSSSCG00000004165	ENSSSCG00000006590
ENSSSCG00000004192	ENSSSCG00000006628
ENSSSCG00000004195	ENSSSCG00000006648
ENSSSCG00000004196	ENSSSCG00000006651
ENSSSCG00000004199	ENSSSCG00000006730
ENSSSCG00000004205	ENSSSCG00000006748
ENSSSCG00000004220	ENSSSCG00000006777
ENSSSCG00000004233	ENSSSCG00000006788
ENSSSCG00000004237	ENSSSCG00000006802
ENSSSCG00000004253	ENSSSCG00000006811
ENSSSCG00000004262	ENSSSCG00000006831
ENSSSCG00000004270	ENSSSCG00000006862
ENSSSCG00000004272	ENSSSCG00000006887
ENSSSCG00000004279	ENSSSCG00000006898
ENSSSCG00000004293	ENSSSCG00000006912
ENSSSCG00000004306	ENSSSCG00000006940
ENSSSCG00000004307	ENSSSCG00000006968
ENSSSCG00000004314	ENSSSCG00000007023
ENSSSCG00000004317	ENSSSCG00000007056
ENSSSCG00000004331	ENSSSCG00000007079
ENSSSCG00000004336	ENSSSCG00000007085
ENSSSCG00000004339	ENSSSCG00000007272
ENSSSCG00000004344	ENSSSCG00000007281
ENSSSCG00000004351	ENSSSCG00000007288
ENSSSCG00000004358	ENSSSCG00000007308
ENSSSCG00000004382	ENSSSCG00000007314
ENSSSCG00000004392	ENSSSCG00000007345
ENSSSCG00000004401	ENSSSCG00000007350
ENSSSCG00000004403	ENSSSCG00000007356
ENSSSCG00000004423	ENSSSCG00000007369
ENSSSCG00000004441	ENSSSCG00000007435
ENSSSCG00000004456	ENSSSCG00000007436
ENSSSCG00000004460	ENSSSCG00000007437
ENSSSCG00000004486	ENSSSCG00000007458
ENSSSCG00000004489	ENSSSCG00000007465
ENSSSCG00000004503	ENSSSCG00000007477
ENSSSCG00000004506	ENSSSCG00000007508
ENSSSCG00000004507	ENSSSCG00000007520
ENSSSCG00000004517	ENSSSCG00000007644
ENSSSCG00000004522	ENSSSCG00000007656
ENSSSCG00000004528	ENSSSCG00000007688
ENSSSCG00000004531	ENSSSCG00000007732
ENSSSCG00000004538	ENSSSCG00000007754
ENSSSCG00000004549	ENSSSCG00000007772
ENSSSCG00000004561	ENSSSCG00000007797
ENSSSCG00000004577	ENSSSCG00000007816
ENSSSCG00000004589	ENSSSCG00000007896
ENSSSCG00000004595	ENSSSCG00000007932
ENSSSCG00000004600	ENSSSCG00000007943
ENSSSCG00000004610	ENSSSCG00000007954
ENSSSCG00000004624	ENSSSCG00000007956
ENSSSCG00000004634	ENSSSCG00000007965
ENSSSCG00000004636	ENSSSCG00000007977
ENSSSCG00000004647	ENSSSCG00000007978
ENSSSCG00000004652	ENSSSCG00000007979
ENSSSCG00000004653	ENSSSCG00000008061
ENSSSCG00000004659	ENSSSCG00000008105
ENSSSCG00000004663	ENSSSCG00000008115
ENSSSCG00000004666	ENSSSCG00000008136
ENSSSCG00000004708	ENSSSCG00000008164
ENSSSCG00000004716	ENSSSCG00000008171
ENSSSCG00000004717	ENSSSCG00000008193
ENSSSCG00000004725	ENSSSCG00000008217
ENSSSCG00000004739	ENSSSCG00000008222
ENSSSCG00000004746	ENSSSCG00000008237
ENSSSCG00000004774	ENSSSCG00000008239
ENSSSCG00000004789	ENSSSCG00000008281
ENSSSCG00000004791	ENSSSCG00000008282
ENSSSCG00000004799	ENSSSCG00000008311
ENSSSCG00000004802	ENSSSCG00000008317
ENSSSCG00000004822	ENSSSCG00000008336
ENSSSCG00000004825	ENSSSCG00000008344
ENSSSCG00000004830	ENSSSCG00000008368
ENSSSCG00000004832	ENSSSCG00000008382
ENSSSCG00000004856	ENSSSCG00000008388
ENSSSCG00000004884	ENSSSCG00000008392
ENSSSCG00000004886	ENSSSCG00000008452
ENSSSCG00000004893	ENSSSCG00000008467
ENSSSCG00000004898	ENSSSCG00000008468
ENSSSCG00000004901	ENSSSCG00000008509
ENSSSCG00000004908	ENSSSCG00000008513
ENSSSCG00000004917	ENSSSCG00000008529
ENSSSCG00000004927	ENSSSCG00000008535
ENSSSCG00000004931	ENSSSCG00000008574
ENSSSCG00000004935	ENSSSCG00000008591
ENSSSCG00000004938	ENSSSCG00000008593
ENSSSCG00000004946	ENSSSCG00000008613
ENSSSCG00000004958	ENSSSCG00000008614
ENSSSCG00000004971	ENSSSCG00000008648
ENSSSCG00000004996	ENSSSCG00000008689
ENSSSCG00000004999	ENSSSCG00000008727
ENSSSCG00000005011	ENSSSCG00000008742
ENSSSCG00000005016	ENSSSCG00000008748
ENSSSCG00000005023	ENSSSCG00000008767
ENSSSCG00000005024	ENSSSCG00000008768
ENSSSCG00000005027	ENSSSCG00000008771
ENSSSCG00000005052	ENSSSCG00000008792
ENSSSCG00000005060	ENSSSCG00000008794
ENSSSCG00000005062	ENSSSCG00000008812
ENSSSCG00000005066	ENSSSCG00000008842
ENSSSCG00000005082	ENSSSCG00000008844
ENSSSCG00000005122	ENSSSCG00000008882
ENSSSCG00000005135	ENSSSCG00000008913
ENSSSCG00000005150	ENSSSCG00000008919
ENSSSCG00000005170	ENSSSCG00000008921
ENSSSCG00000005172	ENSSSCG00000008953
ENSSSCG00000005173	ENSSSCG00000008959
ENSSSCG00000005194	ENSSSCG00000008966
ENSSSCG00000005201	ENSSSCG00000008973
ENSSSCG00000005205	ENSSSCG00000008984
ENSSSCG00000005225	ENSSSCG00000008989
ENSSSCG00000005241	ENSSSCG00000009002
ENSSSCG00000005249	ENSSSCG00000009007
ENSSSCG00000005252	ENSSSCG00000009018
ENSSSCG00000005266	ENSSSCG00000009021
ENSSSCG00000005271	ENSSSCG00000009022
ENSSSCG00000005282	ENSSSCG00000009046
ENSSSCG00000005284	ENSSSCG00000009083
ENSSSCG00000005291	ENSSSCG00000009090
ENSSSCG00000005316	ENSSSCG00000009097
ENSSSCG00000005338	ENSSSCG00000009100
ENSSSCG00000005352	ENSSSCG00000009133
ENSSSCG00000005360	ENSSSCG00000009144
ENSSSCG00000005367	ENSSSCG00000009166
ENSSSCG00000005382	ENSSSCG00000009177
ENSSSCG00000005385	ENSSSCG00000009202
ENSSSCG00000005403	ENSSSCG00000009216
ENSSSCG00000005425	ENSSSCG00000009233
ENSSSCG00000005441	ENSSSCG00000009239
ENSSSCG00000005444	ENSSSCG00000009320
ENSSSCG00000005457	ENSSSCG00000009322
ENSSSCG00000005475	ENSSSCG00000009334
ENSSSCG00000005484	ENSSSCG00000009364
ENSSSCG00000005487	ENSSSCG00000009373
ENSSSCG00000005502	ENSSSCG00000009381
ENSSSCG00000005503	ENSSSCG00000009412
ENSSSCG00000005518	ENSSSCG00000009434
ENSSSCG00000005575	ENSSSCG00000009473
ENSSSCG00000005588	ENSSSCG00000009479
ENSSSCG00000005593	ENSSSCG00000009489
ENSSSCG00000005613	ENSSSCG00000009490
ENSSSCG00000005614	ENSSSCG00000009491
ENSSSCG00000005621	ENSSSCG00000009500
ENSSSCG00000005623	ENSSSCG00000009580
ENSSSCG00000005631	ENSSSCG00000009592
ENSSSCG00000005638	ENSSSCG00000009613
ENSSSCG00000005640	ENSSSCG00000009620
ENSSSCG00000005650	ENSSSCG00000009642
ENSSSCG00000005651	ENSSSCG00000009673
ENSSSCG00000005655	ENSSSCG00000009699
ENSSSCG00000005657	ENSSSCG00000009759
ENSSSCG00000005662	ENSSSCG00000009786
ENSSSCG00000005664	ENSSSCG00000009793
ENSSSCG00000005665	ENSSSCG00000009807
ENSSSCG00000005669	ENSSSCG00000009827
ENSSSCG00000005672	ENSSSCG00000009844
ENSSSCG00000005673	ENSSSCG00000009848
ENSSSCG00000005678	ENSSSCG00000009853
ENSSSCG00000005688	ENSSSCG00000009865
ENSSSCG00000005689	ENSSSCG00000009881
ENSSSCG00000005715	ENSSSCG00000009887
ENSSSCG00000005716	ENSSSCG00000009910
ENSSSCG00000005717	ENSSSCG00000009956
ENSSSCG00000005719	ENSSSCG00000009997
ENSSSCG00000005743	ENSSSCG00000010073
ENSSSCG00000005749	ENSSSCG00000010128
ENSSSCG00000005751	ENSSSCG00000010132
ENSSSCG00000005753	ENSSSCG00000010142
ENSSSCG00000005759	ENSSSCG00000010145
ENSSSCG00000005771	ENSSSCG00000010148
ENSSSCG00000005778	ENSSSCG00000010180
ENSSSCG00000005832	ENSSSCG00000010209
ENSSSCG00000005838	ENSSSCG00000010210
ENSSSCG00000005839	ENSSSCG00000010221
ENSSSCG00000005841	ENSSSCG00000010226
ENSSSCG00000005846	ENSSSCG00000010247
ENSSSCG00000005901	ENSSSCG00000010274
ENSSSCG00000005908	ENSSSCG00000010310
ENSSSCG00000005914	ENSSSCG00000010312
ENSSSCG00000005917	ENSSSCG00000010332
ENSSSCG00000005918	ENSSSCG00000010348
ENSSSCG00000005920	ENSSSCG00000010357
ENSSSCG00000005924	ENSSSCG00000010426
ENSSSCG00000005938	ENSSSCG00000010428
ENSSSCG00000005955	ENSSSCG00000010430
ENSSSCG00000005965	ENSSSCG00000010450
ENSSSCG00000005984	ENSSSCG00000010452
ENSSSCG00000005997	ENSSSCG00000010461
ENSSSCG00000006001	ENSSSCG00000010464
ENSSSCG00000006029	ENSSSCG00000010468
ENSSSCG00000006033	ENSSSCG00000010470
ENSSSCG00000006039	ENSSSCG00000010473
ENSSSCG00000006054	ENSSSCG00000010486
ENSSSCG00000006061	ENSSSCG00000010493
ENSSSCG00000006071	ENSSSCG00000010503
ENSSSCG00000006079	ENSSSCG00000010504
ENSSSCG00000006096	ENSSSCG00000010509
ENSSSCG00000006100	ENSSSCG00000010521
ENSSSCG00000006110	ENSSSCG00000010565
ENSSSCG00000006126	ENSSSCG00000010566
ENSSSCG00000006127	ENSSSCG00000010621
ENSSSCG00000006140	ENSSSCG00000010627
ENSSSCG00000006143	ENSSSCG00000010640
ENSSSCG00000006146	ENSSSCG00000010644
ENSSSCG00000006183	ENSSSCG00000010645
ENSSSCG00000006193	ENSSSCG00000010647
ENSSSCG00000006231	ENSSSCG00000010651
ENSSSCG00000006282	ENSSSCG00000010686
ENSSSCG00000006284	ENSSSCG00000010692
ENSSSCG00000006307	ENSSSCG00000010706
ENSSSCG00000006308	ENSSSCG00000010728
ENSSSCG00000006335	ENSSSCG00000010756
ENSSSCG00000006346	ENSSSCG00000010800
ENSSSCG00000006347	ENSSSCG00000010833
ENSSSCG00000006359	ENSSSCG00000010863
ENSSSCG00000006366	ENSSSCG00000010872
ENSSSCG00000006374	ENSSSCG00000010877
ENSSSCG00000006375	ENSSSCG00000010896
ENSSSCG00000006386	ENSSSCG00000010908
ENSSSCG00000006415	ENSSSCG00000010912
ENSSSCG00000006431	ENSSSCG00000010984
ENSSSCG00000006455	ENSSSCG00000010996
ENSSSCG00000006457	ENSSSCG00000011049
ENSSSCG00000006468	ENSSSCG00000011079
ENSSSCG00000006474	ENSSSCG00000011090
ENSSSCG00000006482	ENSSSCG00000011131
ENSSSCG00000006490	ENSSSCG00000011158
ENSSSCG00000006496	ENSSSCG00000011163
ENSSSCG00000006507	ENSSSCG00000011195
ENSSSCG00000006510	ENSSSCG00000011199
ENSSSCG00000006543	ENSSSCG00000011213
ENSSSCG00000006564	ENSSSCG00000011236
ENSSSCG00000006567	ENSSSCG00000011269
ENSSSCG00000006569	ENSSSCG00000011299
ENSSSCG00000006578	ENSSSCG00000011306
ENSSSCG00000006581	ENSSSCG00000011307
ENSSSCG00000006588	ENSSSCG00000011316
ENSSSCG00000006590	ENSSSCG00000011349
ENSSSCG00000006648	ENSSSCG00000011355
ENSSSCG00000006651	ENSSSCG00000011370
ENSSSCG00000006667	ENSSSCG00000011440
ENSSSCG00000006688	ENSSSCG00000011453
ENSSSCG00000006717	ENSSSCG00000011499
ENSSSCG00000006718	ENSSSCG00000011538
ENSSSCG00000006730	ENSSSCG00000011563
ENSSSCG00000006746	ENSSSCG00000011576
ENSSSCG00000006752	ENSSSCG00000011610
ENSSSCG00000006764	ENSSSCG00000011640
ENSSSCG00000006776	ENSSSCG00000011650
ENSSSCG00000006788	ENSSSCG00000011679
ENSSSCG00000006799	ENSSSCG00000011695
ENSSSCG00000006800	ENSSSCG00000011727
ENSSSCG00000006802	ENSSSCG00000011750
ENSSSCG00000006811	ENSSSCG00000011767
ENSSSCG00000006827	ENSSSCG00000011795
ENSSSCG00000006828	ENSSSCG00000011819
ENSSSCG00000006835	ENSSSCG00000011831
ENSSSCG00000006850	ENSSSCG00000011878
ENSSSCG00000006859	ENSSSCG00000011885
ENSSSCG00000006860	ENSSSCG00000011896
ENSSSCG00000006862	ENSSSCG00000011899
ENSSSCG00000006893	ENSSSCG00000011940
ENSSSCG00000006898	ENSSSCG00000011952
ENSSSCG00000006925	ENSSSCG00000011973
ENSSSCG00000006939	ENSSSCG00000011979
ENSSSCG00000006940	ENSSSCG00000012001
ENSSSCG00000006954	ENSSSCG00000012002
ENSSSCG00000006956	ENSSSCG00000012018
ENSSSCG00000006958	ENSSSCG00000012019
ENSSSCG00000006968	ENSSSCG00000012020
ENSSSCG00000006970	ENSSSCG00000012050
ENSSSCG00000006983	ENSSSCG00000012066
ENSSSCG00000006994	ENSSSCG00000012108
ENSSSCG00000006995	ENSSSCG00000012117
ENSSSCG00000007022	ENSSSCG00000012118
ENSSSCG00000007043	ENSSSCG00000012119
ENSSSCG00000007079	ENSSSCG00000012126
ENSSSCG00000007109	ENSSSCG00000012130
ENSSSCG00000007116	ENSSSCG00000012136
ENSSSCG00000007140	ENSSSCG00000012165
ENSSSCG00000007153	ENSSSCG00000012171
ENSSSCG00000007155	ENSSSCG00000012173
ENSSSCG00000007160	ENSSSCG00000012200
ENSSSCG00000007165	ENSSSCG00000012203
ENSSSCG00000007181	ENSSSCG00000012269
ENSSSCG00000007185	ENSSSCG00000012277
ENSSSCG00000007187	ENSSSCG00000012284
ENSSSCG00000007206	ENSSSCG00000012307
ENSSSCG00000007268	ENSSSCG00000012323
ENSSSCG00000007288	ENSSSCG00000012347
ENSSSCG00000007308	ENSSSCG00000012378
ENSSSCG00000007324	ENSSSCG00000012403
ENSSSCG00000007345	ENSSSCG00000012427
ENSSSCG00000007356	ENSSSCG00000012437
ENSSSCG00000007369	ENSSSCG00000012446
ENSSSCG00000007432	ENSSSCG00000012448
ENSSSCG00000007435	ENSSSCG00000012523
ENSSSCG00000007437	ENSSSCG00000012527
ENSSSCG00000007465	ENSSSCG00000012528
ENSSSCG00000007473	ENSSSCG00000012534
ENSSSCG00000007494	ENSSSCG00000012540
ENSSSCG00000007508	ENSSSCG00000012556
ENSSSCG00000007520	ENSSSCG00000012597
ENSSSCG00000007526	ENSSSCG00000012619
ENSSSCG00000007530	ENSSSCG00000012634
ENSSSCG00000007541	ENSSSCG00000012637
ENSSSCG00000007542	ENSSSCG00000012652
ENSSSCG00000007543	ENSSSCG00000012699
ENSSSCG00000007544	ENSSSCG00000012713
ENSSSCG00000007557	ENSSSCG00000012730
ENSSSCG00000007558	ENSSSCG00000012766
ENSSSCG00000007559	ENSSSCG00000012770
ENSSSCG00000007564	ENSSSCG00000012790
ENSSSCG00000007568	ENSSSCG00000012818
ENSSSCG00000007576	ENSSSCG00000012825
ENSSSCG00000007577	ENSSSCG00000012841
ENSSSCG00000007580	ENSSSCG00000012850
ENSSSCG00000007599	ENSSSCG00000012853
ENSSSCG00000007601	ENSSSCG00000012885
ENSSSCG00000007644	ENSSSCG00000012909
ENSSSCG00000007668	ENSSSCG00000012910
ENSSSCG00000007681	ENSSSCG00000012912
ENSSSCG00000007719	ENSSSCG00000012926
ENSSSCG00000007721	ENSSSCG00000012934
ENSSSCG00000007723	ENSSSCG00000012963
ENSSSCG00000007737	ENSSSCG00000012965
ENSSSCG00000007772	ENSSSCG00000012967
ENSSSCG00000007776	ENSSSCG00000012968
ENSSSCG00000007782	ENSSSCG00000012971
ENSSSCG00000007786	ENSSSCG00000012982
ENSSSCG00000007789	ENSSSCG00000012988
ENSSSCG00000007790	ENSSSCG00000013020
ENSSSCG00000007791	ENSSSCG00000013034
ENSSSCG00000007798	ENSSSCG00000013041
ENSSSCG00000007804	ENSSSCG00000013064
ENSSSCG00000007806	ENSSSCG00000013086
ENSSSCG00000007815	ENSSSCG00000013102
ENSSSCG00000007818	ENSSSCG00000013111
ENSSSCG00000007840	ENSSSCG00000013119
ENSSSCG00000007907	ENSSSCG00000013239
ENSSSCG00000007932	ENSSSCG00000013241
ENSSSCG00000007943	ENSSSCG00000013260
ENSSSCG00000007947	ENSSSCG00000013261
ENSSSCG00000007954	ENSSSCG00000013263
ENSSSCG00000007967	ENSSSCG00000013266
ENSSSCG00000007968	ENSSSCG00000013339
ENSSSCG00000007977	ENSSSCG00000013349
ENSSSCG00000007978	ENSSSCG00000013361
ENSSSCG00000007979	ENSSSCG00000013382
ENSSSCG00000007982	ENSSSCG00000013401
ENSSSCG00000007988	ENSSSCG00000013409
ENSSSCG00000007991	ENSSSCG00000013419
ENSSSCG00000007992	ENSSSCG00000013429
ENSSSCG00000007993	ENSSSCG00000013433
ENSSSCG00000008003	ENSSSCG00000013435
ENSSSCG00000008007	ENSSSCG00000013508
ENSSSCG00000008010	ENSSSCG00000013512
ENSSSCG00000008013	ENSSSCG00000013545
ENSSSCG00000008014	ENSSSCG00000013550
ENSSSCG00000008018	ENSSSCG00000013554
ENSSSCG00000008020	ENSSSCG00000013575
ENSSSCG00000008024	ENSSSCG00000013597
ENSSSCG00000008026	ENSSSCG00000013599
ENSSSCG00000008030	ENSSSCG00000013614
ENSSSCG00000008039	ENSSSCG00000013658
ENSSSCG00000008043	ENSSSCG00000013664
ENSSSCG00000008068	ENSSSCG00000013720
ENSSSCG00000008098	ENSSSCG00000013727
ENSSSCG00000008105	ENSSSCG00000013734
ENSSSCG00000008115	ENSSSCG00000013735
ENSSSCG00000008130	ENSSSCG00000013742
ENSSSCG00000008132	ENSSSCG00000013747
ENSSSCG00000008136	ENSSSCG00000013752
ENSSSCG00000008164	ENSSSCG00000013757
ENSSSCG00000008171	ENSSSCG00000013766
ENSSSCG00000008176	ENSSSCG00000013788
ENSSSCG00000008188	ENSSSCG00000013849
ENSSSCG00000008225	ENSSSCG00000013891
ENSSSCG00000008237	ENSSSCG00000013905
ENSSSCG00000008275	ENSSSCG00000014004
ENSSSCG00000008297	ENSSSCG00000014009
ENSSSCG00000008311	ENSSSCG00000014011
ENSSSCG00000008346	ENSSSCG00000014047
ENSSSCG00000008352	ENSSSCG00000014048
ENSSSCG00000008358	ENSSSCG00000014084
ENSSSCG00000008363	ENSSSCG00000014114
ENSSSCG00000008382	ENSSSCG00000014119
ENSSSCG00000008387	ENSSSCG00000014123
ENSSSCG00000008388	ENSSSCG00000014126
ENSSSCG00000008389	ENSSSCG00000014149
ENSSSCG00000008397	ENSSSCG00000014170
ENSSSCG00000008398	ENSSSCG00000014173
ENSSSCG00000008406	ENSSSCG00000014195
ENSSSCG00000008412	ENSSSCG00000014204
ENSSSCG00000008428	ENSSSCG00000014224
ENSSSCG00000008452	ENSSSCG00000014249
ENSSSCG00000008468	ENSSSCG00000014285
ENSSSCG00000008487	ENSSSCG00000014304
ENSSSCG00000008498	ENSSSCG00000014316
ENSSSCG00000008509	ENSSSCG00000014361
ENSSSCG00000008513	ENSSSCG00000014362
ENSSSCG00000008518	ENSSSCG00000014431
ENSSSCG00000008546	ENSSSCG00000014437
ENSSSCG00000008569	ENSSSCG00000014441
ENSSSCG00000008574	ENSSSCG00000014540
ENSSSCG00000008576	ENSSSCG00000014565
ENSSSCG00000008591	ENSSSCG00000014633
ENSSSCG00000008593	ENSSSCG00000014725
ENSSSCG00000008600	ENSSSCG00000014780
ENSSSCG00000008604	ENSSSCG00000014804
ENSSSCG00000008614	ENSSSCG00000014833
ENSSSCG00000008619	ENSSSCG00000014851
ENSSSCG00000008634	ENSSSCG00000014855
ENSSSCG00000008647	ENSSSCG00000014899
ENSSSCG00000008648	ENSSSCG00000014910
ENSSSCG00000008664	ENSSSCG00000014948
ENSSSCG00000008675	ENSSSCG00000014985
ENSSSCG00000008677	ENSSSCG00000014997
ENSSSCG00000008678	ENSSSCG00000015016
ENSSSCG00000008681	ENSSSCG00000015040
ENSSSCG00000008682	ENSSSCG00000015073
ENSSSCG00000008691	ENSSSCG00000015085
ENSSSCG00000008701	ENSSSCG00000015093
ENSSSCG00000008710	ENSSSCG00000015099
ENSSSCG00000008727	ENSSSCG00000015115
ENSSSCG00000008748	ENSSSCG00000015119
ENSSSCG00000008767	ENSSSCG00000015237
ENSSSCG00000008788	ENSSSCG00000015243
ENSSSCG00000008789	ENSSSCG00000015249
ENSSSCG00000008792	ENSSSCG00000015283
ENSSSCG00000008794	ENSSSCG00000015284
ENSSSCG00000008808	ENSSSCG00000015288
ENSSSCG00000008812	ENSSSCG00000015294
ENSSSCG00000008829	ENSSSCG00000015345
ENSSSCG00000008832	ENSSSCG00000015350
ENSSSCG00000008841	ENSSSCG00000015353
ENSSSCG00000008842	ENSSSCG00000015405
ENSSSCG00000008844	ENSSSCG00000015410
ENSSSCG00000008857	ENSSSCG00000015414
ENSSSCG00000008882	ENSSSCG00000015426
ENSSSCG00000008900	ENSSSCG00000015435
ENSSSCG00000008901	ENSSSCG00000015476
ENSSSCG00000008913	ENSSSCG00000015499
ENSSSCG00000008919	ENSSSCG00000015519
ENSSSCG00000008921	ENSSSCG00000015522
ENSSSCG00000008923	ENSSSCG00000015523
ENSSSCG00000008924	ENSSSCG00000015543
ENSSSCG00000008940	ENSSSCG00000015550
ENSSSCG00000008959	ENSSSCG00000015563
ENSSSCG00000008966	ENSSSCG00000015565
ENSSSCG00000008971	ENSSSCG00000015566
ENSSSCG00000008984	ENSSSCG00000015584
ENSSSCG00000008989	ENSSSCG00000015588
ENSSSCG00000008990	ENSSSCG00000015595
ENSSSCG00000008993	ENSSSCG00000015602
ENSSSCG00000009010	ENSSSCG00000015603
ENSSSCG00000009021	ENSSSCG00000015617
ENSSSCG00000009043	ENSSSCG00000015638
ENSSSCG00000009046	ENSSSCG00000015650
ENSSSCG00000009050	ENSSSCG00000015656
ENSSSCG00000009072	ENSSSCG00000015662
ENSSSCG00000009075	ENSSSCG00000015697
ENSSSCG00000009083	ENSSSCG00000015700
ENSSSCG00000009090	ENSSSCG00000015716
ENSSSCG00000009096	ENSSSCG00000015754
ENSSSCG00000009142	ENSSSCG00000015780
ENSSSCG00000009144	ENSSSCG00000015781
ENSSSCG00000009151	ENSSSCG00000015802
ENSSSCG00000009166	ENSSSCG00000015821
ENSSSCG00000009202	ENSSSCG00000015823
ENSSSCG00000009216	ENSSSCG00000015828
ENSSSCG00000009217	ENSSSCG00000015839
ENSSSCG00000009225	ENSSSCG00000015842
ENSSSCG00000009239	ENSSSCG00000015844
ENSSSCG00000009341	ENSSSCG00000015846
ENSSSCG00000009359	ENSSSCG00000015857
ENSSSCG00000009360	ENSSSCG00000015861
ENSSSCG00000009361	ENSSSCG00000015901
ENSSSCG00000009362	ENSSSCG00000015965
ENSSSCG00000009395	ENSSSCG00000016009
ENSSSCG00000009407	ENSSSCG00000016019
ENSSSCG00000009412	ENSSSCG00000016031
ENSSSCG00000009432	ENSSSCG00000016056
ENSSSCG00000009434	ENSSSCG00000016073
ENSSSCG00000009460	ENSSSCG00000016086
ENSSSCG00000009475	ENSSSCG00000016090
ENSSSCG00000009486	ENSSSCG00000016140
ENSSSCG00000009489	ENSSSCG00000016147
ENSSSCG00000009491	ENSSSCG00000016164
ENSSSCG00000009509	ENSSSCG00000016194
ENSSSCG00000009536	ENSSSCG00000016233
ENSSSCG00000009545	ENSSSCG00000016237
ENSSSCG00000009556	ENSSSCG00000016245
ENSSSCG00000009560	ENSSSCG00000016298
ENSSSCG00000009567	ENSSSCG00000016331
ENSSSCG00000009569	ENSSSCG00000016395
ENSSSCG00000009570	ENSSSCG00000016434
ENSSSCG00000009591	ENSSSCG00000016452
ENSSSCG00000009592	ENSSSCG00000016461
ENSSSCG00000009613	ENSSSCG00000016491
ENSSSCG00000009620	ENSSSCG00000016498
ENSSSCG00000009622	ENSSSCG00000016512
ENSSSCG00000009628	ENSSSCG00000016535
ENSSSCG00000009629	ENSSSCG00000016545
ENSSSCG00000009644	ENSSSCG00000016570
ENSSSCG00000009699	ENSSSCG00000016573
ENSSSCG00000009744	ENSSSCG00000016574
ENSSSCG00000009758	ENSSSCG00000016578
ENSSSCG00000009761	ENSSSCG00000016626
ENSSSCG00000009769	ENSSSCG00000016646
ENSSSCG00000009770	ENSSSCG00000016668
ENSSSCG00000009772	ENSSSCG00000016671
ENSSSCG00000009777	ENSSSCG00000016676
ENSSSCG00000009778	ENSSSCG00000016725
ENSSSCG00000009782	ENSSSCG00000016732
ENSSSCG00000009792	ENSSSCG00000016734
ENSSSCG00000009793	ENSSSCG00000016742
ENSSSCG00000009820	ENSSSCG00000016754
ENSSSCG00000009839	ENSSSCG00000016768
ENSSSCG00000009844	ENSSSCG00000016821
ENSSSCG00000009849	ENSSSCG00000016842
ENSSSCG00000009868	ENSSSCG00000016853
ENSSSCG00000009876	ENSSSCG00000016898
ENSSSCG00000009881	ENSSSCG00000016915
ENSSSCG00000009921	ENSSSCG00000016918
ENSSSCG00000009925	ENSSSCG00000016943
ENSSSCG00000009946	ENSSSCG00000016976
ENSSSCG00000009956	ENSSSCG00000016982
ENSSSCG00000009974	ENSSSCG00000017005
ENSSSCG00000009997	ENSSSCG00000017008
ENSSSCG00000010081	ENSSSCG00000017010
ENSSSCG00000010107	ENSSSCG00000017047
ENSSSCG00000010114	ENSSSCG00000017054
ENSSSCG00000010128	ENSSSCG00000017114
ENSSSCG00000010135	ENSSSCG00000017137
ENSSSCG00000010136	ENSSSCG00000017142
ENSSSCG00000010143	ENSSSCG00000017186
ENSSSCG00000010144	ENSSSCG00000017192
ENSSSCG00000010145	ENSSSCG00000017230
ENSSSCG00000010179	ENSSSCG00000017251
ENSSSCG00000010180	ENSSSCG00000017254
ENSSSCG00000010188	ENSSSCG00000017283
ENSSSCG00000010189	ENSSSCG00000017287
ENSSSCG00000010201	ENSSSCG00000017296
ENSSSCG00000010210	ENSSSCG00000017306
ENSSSCG00000010226	ENSSSCG00000017336
ENSSSCG00000010260	ENSSSCG00000017338
ENSSSCG00000010278	ENSSSCG00000017355
ENSSSCG00000010290	ENSSSCG00000017356
ENSSSCG00000010301	ENSSSCG00000017358
ENSSSCG00000010312	ENSSSCG00000017364
ENSSSCG00000010314	ENSSSCG00000017416
ENSSSCG00000010319	ENSSSCG00000017422
ENSSSCG00000010348	ENSSSCG00000017430
ENSSSCG00000010357	ENSSSCG00000017494
ENSSSCG00000010360	ENSSSCG00000017496
ENSSSCG00000010380	ENSSSCG00000017497
ENSSSCG00000010430	ENSSSCG00000017511
ENSSSCG00000010450	ENSSSCG00000017517
ENSSSCG00000010451	ENSSSCG00000017527
ENSSSCG00000010452	ENSSSCG00000017539
ENSSSCG00000010461	ENSSSCG00000017543
ENSSSCG00000010465	ENSSSCG00000017578
ENSSSCG00000010467	ENSSSCG00000017592
ENSSSCG00000010468	ENSSSCG00000017615
ENSSSCG00000010470	ENSSSCG00000017645
ENSSSCG00000010473	ENSSSCG00000017670
ENSSSCG00000010486	ENSSSCG00000017672
ENSSSCG00000010497	ENSSSCG00000017673
ENSSSCG00000010503	ENSSSCG00000017700
ENSSSCG00000010509	ENSSSCG00000017707
ENSSSCG00000010514	ENSSSCG00000017723
ENSSSCG00000010521	ENSSSCG00000017728
ENSSSCG00000010541	ENSSSCG00000017748
ENSSSCG00000010548	ENSSSCG00000017769
ENSSSCG00000010554	ENSSSCG00000017777
ENSSSCG00000010563	ENSSSCG00000017787
ENSSSCG00000010565	ENSSSCG00000017836
ENSSSCG00000010566	ENSSSCG00000017866
ENSSSCG00000010571	ENSSSCG00000017868
ENSSSCG00000010594	ENSSSCG00000017874
ENSSSCG00000010621	ENSSSCG00000017886
ENSSSCG00000010627	ENSSSCG00000017888
ENSSSCG00000010640	ENSSSCG00000017896
ENSSSCG00000010644	ENSSSCG00000017900
ENSSSCG00000010645	ENSSSCG00000017929
ENSSSCG00000010651	ENSSSCG00000017953
ENSSSCG00000010655	ENSSSCG00000017956
ENSSSCG00000010679	ENSSSCG00000018033
ENSSSCG00000010680	ENSSSCG00000018050
ENSSSCG00000010683	ENSSSCG00000018061
ENSSSCG00000010686	ENSSSCG00000018063
ENSSSCG00000010690	ENSSSCG00000018065
ENSSSCG00000010692	ENSSSCG00000018069
ENSSSCG00000010706	ENSSSCG00000018075
ENSSSCG00000010723	ENSSSCG00000018076
ENSSSCG00000010726	ENSSSCG00000018078
ENSSSCG00000010737	ENSSSCG00000018080
ENSSSCG00000010743	ENSSSCG00000018081
ENSSSCG00000010756	ENSSSCG00000018082
ENSSSCG00000010772	ENSSSCG00000018084
ENSSSCG00000010798	ENSSSCG00000018087
ENSSSCG00000010811	ENSSSCG00000018091
ENSSSCG00000010821	ENSSSCG00000018092
ENSSSCG00000010823	ENSSSCG00000018094
ENSSSCG00000010834	ENSSSCG00000018184
ENSSSCG00000010849	ENSSSCG00000018303
ENSSSCG00000010858	ENSSSCG00000018448
ENSSSCG00000010865	ENSSSCG00000018461
ENSSSCG00000010877	ENSSSCG00000018620
ENSSSCG00000010908	ENSSSCG00000018672
ENSSSCG00000010915	ENSSSCG00000018685
ENSSSCG00000010926	ENSSSCG00000018699
ENSSSCG00000010941	ENSSSCG00000018864
ENSSSCG00000010955	ENSSSCG00000019138
ENSSSCG00000010956	ENSSSCG00000019165
ENSSSCG00000010959	ENSSSCG00000019290
ENSSSCG00000010996	ENSSSCG00000019358
ENSSSCG00000010999	ENSSSCG00000019375
ENSSSCG00000011004	ENSSSCG00000019435
ENSSSCG00000011010	ENSSSCG00000019607
ENSSSCG00000011013	ENSSSCG00000019629
ENSSSCG00000011068	ENSSSCG00000019634
ENSSSCG00000011079	ENSSSCG00000019715
ENSSSCG00000011090	ENSSSCG00000019768
ENSSSCG00000011101	ENSSSCG00000019894
ENSSSCG00000011127	ENSSSCG00000019944
ENSSSCG00000011136	ENSSSCG00000020045
ENSSSCG00000011157	ENSSSCG00000020173
ENSSSCG00000011158	ENSSSCG00000020372
ENSSSCG00000011160	ENSSSCG00000020462
ENSSSCG00000011162	ENSSSCG00000020491
ENSSSCG00000011169	ENSSSCG00000020505
ENSSSCG00000011186	ENSSSCG00000020744
ENSSSCG00000011192	ENSSSCG00000020750
ENSSSCG00000011193	ENSSSCG00000020777
ENSSSCG00000011195	ENSSSCG00000020785
ENSSSCG00000011213	ENSSSCG00000020790
ENSSSCG00000011229	ENSSSCG00000020823
ENSSSCG00000011233	ENSSSCG00000020837
ENSSSCG00000011236	ENSSSCG00000020842
ENSSSCG00000011237	ENSSSCG00000020864
ENSSSCG00000011278	ENSSSCG00000020898
ENSSSCG00000011299	ENSSSCG00000020915
ENSSSCG00000011304	ENSSSCG00000020941
ENSSSCG00000011306	ENSSSCG00000020954
ENSSSCG00000011340	ENSSSCG00000020962
ENSSSCG00000011346	ENSSSCG00000020970
ENSSSCG00000011349	ENSSSCG00000021003
ENSSSCG00000011355	ENSSSCG00000021072
ENSSSCG00000011382	ENSSSCG00000021084
ENSSSCG00000011398	ENSSSCG00000021106
ENSSSCG00000011458	ENSSSCG00000021176
ENSSSCG00000011470	ENSSSCG00000021180
ENSSSCG00000011500	ENSSSCG00000021181
ENSSSCG00000011501	ENSSSCG00000021208
ENSSSCG00000011504	ENSSSCG00000021220
ENSSSCG00000011510	ENSSSCG00000021238
ENSSSCG00000011522	ENSSSCG00000021292
ENSSSCG00000011524	ENSSSCG00000021333
ENSSSCG00000011527	ENSSSCG00000021359
ENSSSCG00000011542	ENSSSCG00000021461
ENSSSCG00000011563	ENSSSCG00000021511
ENSSSCG00000011576	ENSSSCG00000021557
ENSSSCG00000011602	ENSSSCG00000021576
ENSSSCG00000011629	ENSSSCG00000021597
ENSSSCG00000011632	ENSSSCG00000021640
ENSSSCG00000011640	ENSSSCG00000021672
ENSSSCG00000011642	ENSSSCG00000021734
ENSSSCG00000011643	ENSSSCG00000021784
ENSSSCG00000011650	ENSSSCG00000021812
ENSSSCG00000011662	ENSSSCG00000021821
ENSSSCG00000011672	ENSSSCG00000021862
ENSSSCG00000011675	ENSSSCG00000021904
ENSSSCG00000011678	ENSSSCG00000021973
ENSSSCG00000011679	ENSSSCG00000021977
ENSSSCG00000011695	ENSSSCG00000022011
ENSSSCG00000011710	ENSSSCG00000022031
ENSSSCG00000011717	ENSSSCG00000022091
ENSSSCG00000011720	ENSSSCG00000022099
ENSSSCG00000011733	ENSSSCG00000022105
ENSSSCG00000011739	ENSSSCG00000022176
ENSSSCG00000011750	ENSSSCG00000022236
ENSSSCG00000011760	ENSSSCG00000022247
ENSSSCG00000011766	ENSSSCG00000022258
ENSSSCG00000011767	ENSSSCG00000022292
ENSSSCG00000011768	ENSSSCG00000022295
ENSSSCG00000011775	ENSSSCG00000022309
ENSSSCG00000011788	ENSSSCG00000022322
ENSSSCG00000011803	ENSSSCG00000022361
ENSSSCG00000011813	ENSSSCG00000022401
ENSSSCG00000011819	ENSSSCG00000022405
ENSSSCG00000011822	ENSSSCG00000022429
ENSSSCG00000011825	ENSSSCG00000022521
ENSSSCG00000011828	ENSSSCG00000022538
ENSSSCG00000011833	ENSSSCG00000022545
ENSSSCG00000011847	ENSSSCG00000022559
ENSSSCG00000011858	ENSSSCG00000022636
ENSSSCG00000011859	ENSSSCG00000022668
ENSSSCG00000011877	ENSSSCG00000022679
ENSSSCG00000011889	ENSSSCG00000022689
ENSSSCG00000011896	ENSSSCG00000022701
ENSSSCG00000011899	ENSSSCG00000022725
ENSSSCG00000011916	ENSSSCG00000022726
ENSSSCG00000011933	ENSSSCG00000022784
ENSSSCG00000011940	ENSSSCG00000022804
ENSSSCG00000011942	ENSSSCG00000022842
ENSSSCG00000011968	ENSSSCG00000022846
ENSSSCG00000011972	ENSSSCG00000022925
ENSSSCG00000011979	ENSSSCG00000023014
ENSSSCG00000012001	ENSSSCG00000023033
ENSSSCG00000012007	ENSSSCG00000023048
ENSSSCG00000012018	ENSSSCG00000023086
ENSSSCG00000012020	ENSSSCG00000023112
ENSSSCG00000012054	ENSSSCG00000023174
ENSSSCG00000012066	ENSSSCG00000023187
ENSSSCG00000012077	ENSSSCG00000023204
ENSSSCG00000012084	ENSSSCG00000023229
ENSSSCG00000012108	ENSSSCG00000023258
ENSSSCG00000012117	ENSSSCG00000023296
ENSSSCG00000012118	ENSSSCG00000023312
ENSSSCG00000012126	ENSSSCG00000023349
ENSSSCG00000012127	ENSSSCG00000023351
ENSSSCG00000012131	ENSSSCG00000023357
ENSSSCG00000012138	ENSSSCG00000023377
ENSSSCG00000012156	ENSSSCG00000023378
ENSSSCG00000012165	ENSSSCG00000023379
ENSSSCG00000012178	ENSSSCG00000023423
ENSSSCG00000012179	ENSSSCG00000023434
ENSSSCG00000012200	ENSSSCG00000023482
ENSSSCG00000012234	ENSSSCG00000023525
ENSSSCG00000012247	ENSSSCG00000023585
ENSSSCG00000012250	ENSSSCG00000023604
ENSSSCG00000012251	ENSSSCG00000023661
ENSSSCG00000012252	ENSSSCG00000023662
ENSSSCG00000012277	ENSSSCG00000023674
ENSSSCG00000012278	ENSSSCG00000023714
ENSSSCG00000012291	ENSSSCG00000023715
ENSSSCG00000012298	ENSSSCG00000023716
ENSSSCG00000012315	ENSSSCG00000023774
ENSSSCG00000012322	ENSSSCG00000023792
ENSSSCG00000012323	ENSSSCG00000023837
ENSSSCG00000012347	ENSSSCG00000023841
ENSSSCG00000012363	ENSSSCG00000023891
ENSSSCG00000012403	ENSSSCG00000023907
ENSSSCG00000012416	ENSSSCG00000023991
ENSSSCG00000012424	ENSSSCG00000024018
ENSSSCG00000012434	ENSSSCG00000024022
ENSSSCG00000012435	ENSSSCG00000024059
ENSSSCG00000012437	ENSSSCG00000024072
ENSSSCG00000012446	ENSSSCG00000024132
ENSSSCG00000012481	ENSSSCG00000024136
ENSSSCG00000012548	ENSSSCG00000024157
ENSSSCG00000012581	ENSSSCG00000024174
ENSSSCG00000012604	ENSSSCG00000024240
ENSSSCG00000012608	ENSSSCG00000024310
ENSSSCG00000012625	ENSSSCG00000024387
ENSSSCG00000012642	ENSSSCG00000024388
ENSSSCG00000012649	ENSSSCG00000024396
ENSSSCG00000012654	ENSSSCG00000024439
ENSSSCG00000012659	ENSSSCG00000024495
ENSSSCG00000012680	ENSSSCG00000024578
ENSSSCG00000012713	ENSSSCG00000024614
ENSSSCG00000012727	ENSSSCG00000024660
ENSSSCG00000012731	ENSSSCG00000024669
ENSSSCG00000012766	ENSSSCG00000024742
ENSSSCG00000012768	ENSSSCG00000024800
ENSSSCG00000012770	ENSSSCG00000024809
ENSSSCG00000012792	ENSSSCG00000024999
ENSSSCG00000012795	ENSSSCG00000025005
ENSSSCG00000012818	ENSSSCG00000025042
ENSSSCG00000012825	ENSSSCG00000025053
ENSSSCG00000012832	ENSSSCG00000025097
ENSSSCG00000012836	ENSSSCG00000025117
ENSSSCG00000012841	ENSSSCG00000025133
ENSSSCG00000012843	ENSSSCG00000025134
ENSSSCG00000012850	ENSSSCG00000025182
ENSSSCG00000012853	ENSSSCG00000025206
ENSSSCG00000012854	ENSSSCG00000025282
ENSSSCG00000012856	ENSSSCG00000025303
ENSSSCG00000012857	ENSSSCG00000025321
ENSSSCG00000012862	ENSSSCG00000025329
ENSSSCG00000012875	ENSSSCG00000025406
ENSSSCG00000012890	ENSSSCG00000025502
ENSSSCG00000012893	ENSSSCG00000025504
ENSSSCG00000012910	ENSSSCG00000025513
ENSSSCG00000012915	ENSSSCG00000025564
ENSSSCG00000012918	ENSSSCG00000025578
ENSSSCG00000012934	ENSSSCG00000025606
ENSSSCG00000012939	ENSSSCG00000025652
ENSSSCG00000012940	ENSSSCG00000025674
ENSSSCG00000012950	ENSSSCG00000025686
ENSSSCG00000012957	ENSSSCG00000025698
ENSSSCG00000012963	ENSSSCG00000025703
ENSSSCG00000012965	ENSSSCG00000025704
ENSSSCG00000012967	ENSSSCG00000025722
ENSSSCG00000012968	ENSSSCG00000025729
ENSSSCG00000012980	ENSSSCG00000025770
ENSSSCG00000012988	ENSSSCG00000025788
ENSSSCG00000012992	ENSSSCG00000025795
ENSSSCG00000012999	ENSSSCG00000026034
ENSSSCG00000013003	ENSSSCG00000026043
ENSSSCG00000013005	ENSSSCG00000026078
ENSSSCG00000013012	ENSSSCG00000026098
ENSSSCG00000013019	ENSSSCG00000026180
ENSSSCG00000013022	ENSSSCG00000026210
ENSSSCG00000013028	ENSSSCG00000026224
ENSSSCG00000013034	ENSSSCG00000026402
ENSSSCG00000013042	ENSSSCG00000026412
ENSSSCG00000013048	ENSSSCG00000026414
ENSSSCG00000013050	ENSSSCG00000026416
ENSSSCG00000013064	ENSSSCG00000026473
ENSSSCG00000013066	ENSSSCG00000026499
ENSSSCG00000013079	ENSSSCG00000026571
ENSSSCG00000013119	ENSSSCG00000026583
ENSSSCG00000013174	ENSSSCG00000026592
ENSSSCG00000013241	ENSSSCG00000026596
ENSSSCG00000013242	ENSSSCG00000026602
ENSSSCG00000013244	ENSSSCG00000026701
ENSSSCG00000013246	ENSSSCG00000026742
ENSSSCG00000013249	ENSSSCG00000026806
ENSSSCG00000013261	ENSSSCG00000026828
ENSSSCG00000013263	ENSSSCG00000026850
ENSSSCG00000013284	ENSSSCG00000026852
ENSSSCG00000013285	ENSSSCG00000026922
ENSSSCG00000013295	ENSSSCG00000026962
ENSSSCG00000013302	ENSSSCG00000027072
ENSSSCG00000013303	ENSSSCG00000027076
ENSSSCG00000013321	ENSSSCG00000027105
ENSSSCG00000013332	ENSSSCG00000027157
ENSSSCG00000013335	ENSSSCG00000027161
ENSSSCG00000013339	ENSSSCG00000027198
ENSSSCG00000013349	ENSSSCG00000027272
ENSSSCG00000013367	ENSSSCG00000027286
ENSSSCG00000013382	ENSSSCG00000027293
ENSSSCG00000013392	ENSSSCG00000027403
ENSSSCG00000013401	ENSSSCG00000027426
ENSSSCG00000013402	ENSSSCG00000027486
ENSSSCG00000013409	ENSSSCG00000027503
ENSSSCG00000013419	ENSSSCG00000027553
ENSSSCG00000013429	ENSSSCG00000027568
ENSSSCG00000013435	ENSSSCG00000027665
ENSSSCG00000013457	ENSSSCG00000027725
ENSSSCG00000013499	ENSSSCG00000027726
ENSSSCG00000013508	ENSSSCG00000027745
ENSSSCG00000013511	ENSSSCG00000027762
ENSSSCG00000013523	ENSSSCG00000027790
ENSSSCG00000013539	ENSSSCG00000027812
ENSSSCG00000013546	ENSSSCG00000027845
ENSSSCG00000013554	ENSSSCG00000027849
ENSSSCG00000013568	ENSSSCG00000027860
ENSSSCG00000013575	ENSSSCG00000027877
ENSSSCG00000013576	ENSSSCG00000027898
ENSSSCG00000013585	ENSSSCG00000027967
ENSSSCG00000013597	ENSSSCG00000028056
ENSSSCG00000013599	ENSSSCG00000028060
ENSSSCG00000013616	ENSSSCG00000028101
ENSSSCG00000013629	ENSSSCG00000028287
ENSSSCG00000013639	ENSSSCG00000028327
ENSSSCG00000013644	ENSSSCG00000028331
ENSSSCG00000013645	ENSSSCG00000028338
ENSSSCG00000013647	ENSSSCG00000028345
ENSSSCG00000013658	ENSSSCG00000028373
ENSSSCG00000013664	ENSSSCG00000028406
ENSSSCG00000013715	ENSSSCG00000028485
ENSSSCG00000013720	ENSSSCG00000028492
ENSSSCG00000013727	ENSSSCG00000028509
ENSSSCG00000013731	ENSSSCG00000028558
ENSSSCG00000013734	ENSSSCG00000028606
ENSSSCG00000013735	ENSSSCG00000028674
ENSSSCG00000013744	ENSSSCG00000028695
ENSSSCG00000013752	ENSSSCG00000028720
ENSSSCG00000013755	ENSSSCG00000028766
ENSSSCG00000013758	ENSSSCG00000028807
ENSSSCG00000013761	ENSSSCG00000028814
ENSSSCG00000013763	ENSSSCG00000028827
ENSSSCG00000013779	ENSSSCG00000028865
ENSSSCG00000013786	ENSSSCG00000028875
ENSSSCG00000013788	ENSSSCG00000028878
ENSSSCG00000013838	ENSSSCG00000029003
ENSSSCG00000013855	ENSSSCG00000029034
ENSSSCG00000013873	ENSSSCG00000029160
ENSSSCG00000013885	ENSSSCG00000029163
ENSSSCG00000013886	ENSSSCG00000029169
ENSSSCG00000013891	ENSSSCG00000029185
ENSSSCG00000013905	ENSSSCG00000029196
ENSSSCG00000013911	ENSSSCG00000029219
ENSSSCG00000013919	ENSSSCG00000029226
ENSSSCG00000014004	ENSSSCG00000029230
ENSSSCG00000014010	ENSSSCG00000029239
ENSSSCG00000014011	ENSSSCG00000029267
ENSSSCG00000014020	ENSSSCG00000029281
ENSSSCG00000014047	ENSSSCG00000029362
ENSSSCG00000014048	ENSSSCG00000029411
ENSSSCG00000014073	ENSSSCG00000029430
ENSSSCG00000014082	ENSSSCG00000029482
ENSSSCG00000014114	ENSSSCG00000029549
ENSSSCG00000014119	ENSSSCG00000029550
ENSSSCG00000014121	ENSSSCG00000029553
ENSSSCG00000014123	ENSSSCG00000029571
ENSSSCG00000014126	ENSSSCG00000029596
ENSSSCG00000014146	ENSSSCG00000029633
ENSSSCG00000014147	ENSSSCG00000029662
ENSSSCG00000014163	ENSSSCG00000029668
ENSSSCG00000014165	ENSSSCG00000029675
ENSSSCG00000014171	ENSSSCG00000029693
ENSSSCG00000014173	ENSSSCG00000029710
ENSSSCG00000014197	ENSSSCG00000029753
ENSSSCG00000014204	ENSSSCG00000029776
ENSSSCG00000014207	ENSSSCG00000029815
ENSSSCG00000014223	ENSSSCG00000029860
ENSSSCG00000014224	ENSSSCG00000029879
ENSSSCG00000014240	ENSSSCG00000029918
ENSSSCG00000014249	ENSSSCG00000030032
ENSSSCG00000014256	ENSSSCG00000030149
ENSSSCG00000014269	ENSSSCG00000030156
ENSSSCG00000014285	ENSSSCG00000030165
ENSSSCG00000014304	ENSSSCG00000030246
ENSSSCG00000014307	ENSSSCG00000030260
ENSSSCG00000014316	ENSSSCG00000030300
ENSSSCG00000014335	ENSSSCG00000030305
ENSSSCG00000014343	ENSSSCG00000030343
ENSSSCG00000014361	ENSSSCG00000030351
ENSSSCG00000014362	ENSSSCG00000030374
ENSSSCG00000014390	ENSSSCG00000030388
ENSSSCG00000014401	ENSSSCG00000030420
ENSSSCG00000014411	ENSSSCG00000030451
ENSSSCG00000014433	ENSSSCG00000030477
ENSSSCG00000014434	ENSSSCG00000030546
ENSSSCG00000014437	ENSSSCG00000030548
ENSSSCG00000014440	ENSSSCG00000030616
ENSSSCG00000014441	ENSSSCG00000030680
ENSSSCG00000014450	ENSSSCG00000030681
ENSSSCG00000014539	ENSSSCG00000030685
ENSSSCG00000014540	ENSSSCG00000030820
ENSSSCG00000014565	ENSSSCG00000030821
ENSSSCG00000014580	ENSSSCG00000030833
ENSSSCG00000014628	ENSSSCG00000030879
ENSSSCG00000014632	ENSSSCG00000031076
ENSSSCG00000014633	ENSSSCG00000031114
ENSSSCG00000014670	ENSSSCG00000031170
ENSSSCG00000014725	ENSSSCG00000031172
ENSSSCG00000014780	ENSSSCG00000031201
ENSSSCG00000014792	ENSSSCG00000031236
ENSSSCG00000014800	ENSSSCG00000031239
ENSSSCG00000014802	ENSSSCG00000031240
ENSSSCG00000014804	ENSSSCG00000031247
ENSSSCG00000014817	ENSSSCG00000031288
ENSSSCG00000014818	ENSSSCG00000031299
ENSSSCG00000014835	ENSSSCG00000031321
ENSSSCG00000014851	ENSSSCG00000031326
ENSSSCG00000014876	ENSSSCG00000031374
ENSSSCG00000014892	ENSSSCG00000031380
ENSSSCG00000014900	ENSSSCG00000031429
ENSSSCG00000014902	ENSSSCG00000031461
ENSSSCG00000014903	ENSSSCG00000031476
ENSSSCG00000014904	ENSSSCG00000031488
ENSSSCG00000014907	ENSSSCG00000031509
ENSSSCG00000014985	ENSSSCG00000031541
ENSSSCG00000014999	ENSSSCG00000031615
ENSSSCG00000015019	ENSSSCG00000031616
ENSSSCG00000015040	ENSSSCG00000031640
ENSSSCG00000015073	ENSSSCG00000031657
ENSSSCG00000015080	ENSSSCG00000031716
ENSSSCG00000015085	ENSSSCG00000031740
ENSSSCG00000015090	ENSSSCG00000031769
ENSSSCG00000015099	ENSSSCG00000031773
ENSSSCG00000015107	ENSSSCG00000031837
ENSSSCG00000015119	ENSSSCG00000031856
ENSSSCG00000015237	ENSSSCG00000031892
ENSSSCG00000015247	ENSSSCG00000031897
ENSSSCG00000015249	ENSSSCG00000031977
ENSSSCG00000015250	ENSSSCG00000031988
ENSSSCG00000015284	ENSSSCG00000031999
ENSSSCG00000015287	ENSSSCG00000032007
ENSSSCG00000015294	ENSSSCG00000032055
ENSSSCG00000015310	ENSSSCG00000032073
ENSSSCG00000015327	ENSSSCG00000032108
ENSSSCG00000015336	ENSSSCG00000032125
ENSSSCG00000015343	ENSSSCG00000032164
ENSSSCG00000015350	ENSSSCG00000032170
ENSSSCG00000015353	ENSSSCG00000032241
ENSSSCG00000015386	ENSSSCG00000032265
ENSSSCG00000015402	ENSSSCG00000032282
ENSSSCG00000015403	ENSSSCG00000032311
ENSSSCG00000015405	ENSSSCG00000032330
ENSSSCG00000015410	ENSSSCG00000032332
ENSSSCG00000015412	ENSSSCG00000032341
ENSSSCG00000015422	ENSSSCG00000032355
ENSSSCG00000015434	ENSSSCG00000032367
ENSSSCG00000015443	ENSSSCG00000032436
ENSSSCG00000015474	ENSSSCG00000032452
ENSSSCG00000015476	ENSSSCG00000032474
ENSSSCG00000015537	ENSSSCG00000032475
ENSSSCG00000015541	ENSSSCG00000032480
ENSSSCG00000015543	ENSSSCG00000032527
ENSSSCG00000015550	ENSSSCG00000032549
ENSSSCG00000015563	ENSSSCG00000032557
ENSSSCG00000015577	ENSSSCG00000032573
ENSSSCG00000015586	ENSSSCG00000032591
ENSSSCG00000015595	ENSSSCG00000032599
ENSSSCG00000015602	ENSSSCG00000032607
ENSSSCG00000015603	ENSSSCG00000032644
ENSSSCG00000015617	ENSSSCG00000032656
ENSSSCG00000015638	ENSSSCG00000032674
ENSSSCG00000015650	ENSSSCG00000032684
ENSSSCG00000015662	ENSSSCG00000032686
ENSSSCG00000015668	ENSSSCG00000032708
ENSSSCG00000015670	ENSSSCG00000032723
ENSSSCG00000015697	ENSSSCG00000032749
ENSSSCG00000015716	ENSSSCG00000032778
ENSSSCG00000015733	ENSSSCG00000032787
ENSSSCG00000015753	ENSSSCG00000032795
ENSSSCG00000015755	ENSSSCG00000032831
ENSSSCG00000015781	ENSSSCG00000032857
ENSSSCG00000015793	ENSSSCG00000032896
ENSSSCG00000015795	ENSSSCG00000032936
ENSSSCG00000015798	ENSSSCG00000032948
ENSSSCG00000015818	ENSSSCG00000032964
ENSSSCG00000015821	ENSSSCG00000032986
ENSSSCG00000015828	ENSSSCG00000033001
ENSSSCG00000015846	ENSSSCG00000033027
ENSSSCG00000015857	ENSSSCG00000033089
ENSSSCG00000015861	ENSSSCG00000033106
ENSSSCG00000015867	ENSSSCG00000033107
ENSSSCG00000015882	ENSSSCG00000033142
ENSSSCG00000015907	ENSSSCG00000033156
ENSSSCG00000015908	ENSSSCG00000033162
ENSSSCG00000015940	ENSSSCG00000033178
ENSSSCG00000015948	ENSSSCG00000033183
ENSSSCG00000015949	ENSSSCG00000033185
ENSSSCG00000015952	ENSSSCG00000033251
ENSSSCG00000015976	ENSSSCG00000033272
ENSSSCG00000015987	ENSSSCG00000033326
ENSSSCG00000016009	ENSSSCG00000033358
ENSSSCG00000016017	ENSSSCG00000033367
ENSSSCG00000016027	ENSSSCG00000033374
ENSSSCG00000016031	ENSSSCG00000033381
ENSSSCG00000016034	ENSSSCG00000033392
ENSSSCG00000016043	ENSSSCG00000033411
ENSSSCG00000016067	ENSSSCG00000033450
ENSSSCG00000016073	ENSSSCG00000033453
ENSSSCG00000016075	ENSSSCG00000033457
ENSSSCG00000016118	ENSSSCG00000033465
ENSSSCG00000016127	ENSSSCG00000033500
ENSSSCG00000016129	ENSSSCG00000033512
ENSSSCG00000016134	ENSSSCG00000033591
ENSSSCG00000016147	ENSSSCG00000033608
ENSSSCG00000016160	ENSSSCG00000033611
ENSSSCG00000016164	ENSSSCG00000033684
ENSSSCG00000016173	ENSSSCG00000033720
ENSSSCG00000016177	ENSSSCG00000033734
ENSSSCG00000016193	ENSSSCG00000033744
ENSSSCG00000016194	ENSSSCG00000033757
ENSSSCG00000016226	ENSSSCG00000033768
ENSSSCG00000016237	ENSSSCG00000033816
ENSSSCG00000016275	ENSSSCG00000033854
ENSSSCG00000016291	ENSSSCG00000033873
ENSSSCG00000016331	ENSSSCG00000033930
ENSSSCG00000016334	ENSSSCG00000033945
ENSSSCG00000016337	ENSSSCG00000033958
ENSSSCG00000016339	ENSSSCG00000034044
ENSSSCG00000016340	ENSSSCG00000034049
ENSSSCG00000016342	ENSSSCG00000034064
ENSSSCG00000016372	ENSSSCG00000034131
ENSSSCG00000016374	ENSSSCG00000034167
ENSSSCG00000016378	ENSSSCG00000034191
ENSSSCG00000016379	ENSSSCG00000034192
ENSSSCG00000016395	ENSSSCG00000034197
ENSSSCG00000016399	ENSSSCG00000034207
ENSSSCG00000016411	ENSSSCG00000034211
ENSSSCG00000016433	ENSSSCG00000034216
ENSSSCG00000016441	ENSSSCG00000034230
ENSSSCG00000016442	ENSSSCG00000034258
ENSSSCG00000016461	ENSSSCG00000034278
ENSSSCG00000016502	ENSSSCG00000034321
ENSSSCG00000016535	ENSSSCG00000034356
ENSSSCG00000016553	ENSSSCG00000034364
ENSSSCG00000016563	ENSSSCG00000034379
ENSSSCG00000016570	ENSSSCG00000034426
ENSSSCG00000016578	ENSSSCG00000034441
ENSSSCG00000016581	ENSSSCG00000034570
ENSSSCG00000016597	ENSSSCG00000034592
ENSSSCG00000016643	ENSSSCG00000034645
ENSSSCG00000016651	ENSSSCG00000034695
ENSSSCG00000016652	ENSSSCG00000034697
ENSSSCG00000016653	ENSSSCG00000034699
ENSSSCG00000016668	ENSSSCG00000034742
ENSSSCG00000016671	ENSSSCG00000034753
ENSSSCG00000016672	ENSSSCG00000034768
ENSSSCG00000016685	ENSSSCG00000034810
ENSSSCG00000016692	ENSSSCG00000034818
ENSSSCG00000016717	ENSSSCG00000034827
ENSSSCG00000016720	ENSSSCG00000034846
ENSSSCG00000016721	ENSSSCG00000034853
ENSSSCG00000016725	ENSSSCG00000034868
ENSSSCG00000016734	ENSSSCG00000034913
ENSSSCG00000016742	ENSSSCG00000034980
ENSSSCG00000016754	ENSSSCG00000034995
ENSSSCG00000016768	ENSSSCG00000035006
ENSSSCG00000016769	ENSSSCG00000035034
ENSSSCG00000016775	ENSSSCG00000035153
ENSSSCG00000016782	ENSSSCG00000035176
ENSSSCG00000016784	ENSSSCG00000035189
ENSSSCG00000016793	ENSSSCG00000035212
ENSSSCG00000016794	ENSSSCG00000035216
ENSSSCG00000016808	ENSSSCG00000035218
ENSSSCG00000016817	ENSSSCG00000035223
ENSSSCG00000016824	ENSSSCG00000035243
ENSSSCG00000016842	ENSSSCG00000035249
ENSSSCG00000016843	ENSSSCG00000035267
ENSSSCG00000016850	ENSSSCG00000035293
ENSSSCG00000016853	ENSSSCG00000035296
ENSSSCG00000016859	ENSSSCG00000035297
ENSSSCG00000016863	ENSSSCG00000035355
ENSSSCG00000016872	ENSSSCG00000035357
ENSSSCG00000016907	ENSSSCG00000035430
ENSSSCG00000016911	ENSSSCG00000035446
ENSSSCG00000016915	ENSSSCG00000035495
ENSSSCG00000016916	ENSSSCG00000035518
ENSSSCG00000016918	ENSSSCG00000035539
ENSSSCG00000016922	ENSSSCG00000035555
ENSSSCG00000016938	ENSSSCG00000035595
ENSSSCG00000016948	ENSSSCG00000035711
ENSSSCG00000016954	ENSSSCG00000035728
ENSSSCG00000016957	ENSSSCG00000035774
ENSSSCG00000016971	ENSSSCG00000035791
ENSSSCG00000016981	ENSSSCG00000035820
ENSSSCG00000016992	ENSSSCG00000035824
ENSSSCG00000017000	ENSSSCG00000035895
ENSSSCG00000017024	ENSSSCG00000035940
ENSSSCG00000017042	ENSSSCG00000035954
ENSSSCG00000017047	ENSSSCG00000035967
ENSSSCG00000017069	ENSSSCG00000035983
ENSSSCG00000017073	ENSSSCG00000035987
ENSSSCG00000017091	ENSSSCG00000036027
ENSSSCG00000017102	ENSSSCG00000036086
ENSSSCG00000017114	ENSSSCG00000036106
ENSSSCG00000017119	ENSSSCG00000036113
ENSSSCG00000017126	ENSSSCG00000036136
ENSSSCG00000017127	ENSSSCG00000036145
ENSSSCG00000017136	ENSSSCG00000036178
ENSSSCG00000017137	ENSSSCG00000036201
ENSSSCG00000017139	ENSSSCG00000036208
ENSSSCG00000017142	ENSSSCG00000036233
ENSSSCG00000017143	ENSSSCG00000036246
ENSSSCG00000017146	ENSSSCG00000036275
ENSSSCG00000017159	ENSSSCG00000036402
ENSSSCG00000017165	ENSSSCG00000036431
ENSSSCG00000017167	ENSSSCG00000036438
ENSSSCG00000017168	ENSSSCG00000036445
ENSSSCG00000017176	ENSSSCG00000036499
ENSSSCG00000017192	ENSSSCG00000036521
ENSSSCG00000017197	ENSSSCG00000036553
ENSSSCG00000017205	ENSSSCG00000036595
ENSSSCG00000017227	ENSSSCG00000036622
ENSSSCG00000017232	ENSSSCG00000036695
ENSSSCG00000017237	ENSSSCG00000036724
ENSSSCG00000017254	ENSSSCG00000036741
ENSSSCG00000017256	ENSSSCG00000036761
ENSSSCG00000017257	ENSSSCG00000036776
ENSSSCG00000017277	ENSSSCG00000036804
ENSSSCG00000017288	ENSSSCG00000036824
ENSSSCG00000017296	ENSSSCG00000036828
ENSSSCG00000017308	ENSSSCG00000036832
ENSSSCG00000017330	ENSSSCG00000036865
ENSSSCG00000017333	ENSSSCG00000036886
ENSSSCG00000017336	ENSSSCG00000036956
ENSSSCG00000017337	ENSSSCG00000036963
ENSSSCG00000017338	ENSSSCG00000036967
ENSSSCG00000017355	ENSSSCG00000036983
ENSSSCG00000017358	ENSSSCG00000037015
ENSSSCG00000017360	ENSSSCG00000037019
ENSSSCG00000017364	ENSSSCG00000037025
ENSSSCG00000017379	ENSSSCG00000037035
ENSSSCG00000017391	ENSSSCG00000037051
ENSSSCG00000017393	ENSSSCG00000037056
ENSSSCG00000017396	ENSSSCG00000037071
ENSSSCG00000017416	ENSSSCG00000037102
ENSSSCG00000017422	ENSSSCG00000037106
ENSSSCG00000017475	ENSSSCG00000037137
ENSSSCG00000017489	ENSSSCG00000037158
ENSSSCG00000017494	ENSSSCG00000037232
ENSSSCG00000017497	ENSSSCG00000037251
ENSSSCG00000017508	ENSSSCG00000037267
ENSSSCG00000017518	ENSSSCG00000037319
ENSSSCG00000017524	ENSSSCG00000037343
ENSSSCG00000017539	ENSSSCG00000037372
ENSSSCG00000017569	ENSSSCG00000037376
ENSSSCG00000017571	ENSSSCG00000037420
ENSSSCG00000017578	ENSSSCG00000037430
ENSSSCG00000017584	ENSSSCG00000037470
ENSSSCG00000017592	ENSSSCG00000037509
ENSSSCG00000017593	ENSSSCG00000037510
ENSSSCG00000017614	ENSSSCG00000037516
ENSSSCG00000017615	ENSSSCG00000037536
ENSSSCG00000017617	ENSSSCG00000037558
ENSSSCG00000017638	ENSSSCG00000037562
ENSSSCG00000017665	ENSSSCG00000037563
ENSSSCG00000017672	ENSSSCG00000037572
ENSSSCG00000017693	ENSSSCG00000037579
ENSSSCG00000017707	ENSSSCG00000037605
ENSSSCG00000017723	ENSSSCG00000037621
ENSSSCG00000017728	ENSSSCG00000037630
ENSSSCG00000017732	ENSSSCG00000037644
ENSSSCG00000017748	ENSSSCG00000037655
ENSSSCG00000017750	ENSSSCG00000037701
ENSSSCG00000017753	ENSSSCG00000037706
ENSSSCG00000017754	ENSSSCG00000037775
ENSSSCG00000017783	ENSSSCG00000037815
ENSSSCG00000017785	ENSSSCG00000037878
ENSSSCG00000017787	ENSSSCG00000037880
ENSSSCG00000017789	ENSSSCG00000037900
ENSSSCG00000017790	ENSSSCG00000037913
ENSSSCG00000017792	ENSSSCG00000037997
ENSSSCG00000017799	ENSSSCG00000037999
ENSSSCG00000017817	ENSSSCG00000038025
ENSSSCG00000017836	ENSSSCG00000038044
ENSSSCG00000017866	ENSSSCG00000038055
ENSSSCG00000017870	ENSSSCG00000038162
ENSSSCG00000017886	ENSSSCG00000038203
ENSSSCG00000017900	ENSSSCG00000038204
ENSSSCG00000017902	ENSSSCG00000038254
ENSSSCG00000017917	ENSSSCG00000038260
ENSSSCG00000017918	ENSSSCG00000038345
ENSSSCG00000017924	ENSSSCG00000038360
ENSSSCG00000017937	ENSSSCG00000038361
ENSSSCG00000017941	ENSSSCG00000038364
ENSSSCG00000017943	ENSSSCG00000038401
ENSSSCG00000017953	ENSSSCG00000038411
ENSSSCG00000017955	ENSSSCG00000038436
ENSSSCG00000017956	ENSSSCG00000038453
ENSSSCG00000017962	ENSSSCG00000038465
ENSSSCG00000017968	ENSSSCG00000038474
ENSSSCG00000017986	ENSSSCG00000038493
ENSSSCG00000017991	ENSSSCG00000038494
ENSSSCG00000017994	ENSSSCG00000038508
ENSSSCG00000018016	ENSSSCG00000038609
ENSSSCG00000018032	ENSSSCG00000038614
ENSSSCG00000018046	ENSSSCG00000038657
ENSSSCG00000018057	ENSSSCG00000038688
ENSSSCG00000018058	ENSSSCG00000038706
ENSSSCG00000018061	ENSSSCG00000038713
ENSSSCG00000018063	ENSSSCG00000038735
ENSSSCG00000018065	ENSSSCG00000038738
ENSSSCG00000018069	ENSSSCG00000038772
ENSSSCG00000018075	ENSSSCG00000038776
ENSSSCG00000018076	ENSSSCG00000038777
ENSSSCG00000018080	ENSSSCG00000038807
ENSSSCG00000018081	ENSSSCG00000038829
ENSSSCG00000018082	ENSSSCG00000038842
ENSSSCG00000018084	ENSSSCG00000038854
ENSSSCG00000018086	ENSSSCG00000038856
ENSSSCG00000018087	ENSSSCG00000038869
ENSSSCG00000018091	ENSSSCG00000038870
ENSSSCG00000018092	ENSSSCG00000038888
ENSSSCG00000018094	ENSSSCG00000038895
ENSSSCG00000018184	ENSSSCG00000038902
ENSSSCG00000018243	ENSSSCG00000038912
ENSSSCG00000018303	ENSSSCG00000038943
ENSSSCG00000018309	ENSSSCG00000038966
ENSSSCG00000018448	ENSSSCG00000038991
ENSSSCG00000018461	ENSSSCG00000039074
ENSSSCG00000018538	ENSSSCG00000039094
ENSSSCG00000018563	ENSSSCG00000039102
ENSSSCG00000018620	ENSSSCG00000039139
ENSSSCG00000018672	ENSSSCG00000039175
ENSSSCG00000018682	ENSSSCG00000039179
ENSSSCG00000018685	ENSSSCG00000039196
ENSSSCG00000018699	ENSSSCG00000039198
ENSSSCG00000018864	ENSSSCG00000039201
ENSSSCG00000019114	ENSSSCG00000039203
ENSSSCG00000019138	ENSSSCG00000039244
ENSSSCG00000019165	ENSSSCG00000039300
ENSSSCG00000019284	ENSSSCG00000039307
ENSSSCG00000019290	ENSSSCG00000039318
ENSSSCG00000019304	ENSSSCG00000039330
ENSSSCG00000019358	ENSSSCG00000039365
ENSSSCG00000019375	ENSSSCG00000039397
ENSSSCG00000019435	ENSSSCG00000039407
ENSSSCG00000019599	ENSSSCG00000039408
ENSSSCG00000019607	ENSSSCG00000039412
ENSSSCG00000019629	ENSSSCG00000039424
ENSSSCG00000019634	ENSSSCG00000039433
ENSSSCG00000019707	ENSSSCG00000039466
ENSSSCG00000019715	ENSSSCG00000039468
ENSSSCG00000019894	ENSSSCG00000039488
ENSSSCG00000020045	ENSSSCG00000039506
ENSSSCG00000020173	ENSSSCG00000039514
ENSSSCG00000020372	ENSSSCG00000039541
ENSSSCG00000020439	ENSSSCG00000039546
ENSSSCG00000020462	ENSSSCG00000039562
ENSSSCG00000020491	ENSSSCG00000039615
ENSSSCG00000020505	ENSSSCG00000039626
ENSSSCG00000020578	ENSSSCG00000039640
ENSSSCG00000020675	ENSSSCG00000039670
ENSSSCG00000020700	ENSSSCG00000039672
ENSSSCG00000020777	ENSSSCG00000039703
ENSSSCG00000020785	ENSSSCG00000039745
ENSSSCG00000020790	ENSSSCG00000039756
ENSSSCG00000020803	ENSSSCG00000039758
ENSSSCG00000020813	ENSSSCG00000039760
ENSSSCG00000020823	ENSSSCG00000039813
ENSSSCG00000020842	ENSSSCG00000039821
ENSSSCG00000020853	ENSSSCG00000039874
ENSSSCG00000020864	ENSSSCG00000039875
ENSSSCG00000020879	ENSSSCG00000039922
ENSSSCG00000020898	ENSSSCG00000039962
ENSSSCG00000020912	ENSSSCG00000039963
ENSSSCG00000020931	ENSSSCG00000040042
ENSSSCG00000020941	ENSSSCG00000040057
ENSSSCG00000020954	ENSSSCG00000040118
ENSSSCG00000020964	ENSSSCG00000040119
ENSSSCG00000020970	ENSSSCG00000040136
ENSSSCG00000021003	ENSSSCG00000040139
ENSSSCG00000021007	ENSSSCG00000040162
ENSSSCG00000021084	ENSSSCG00000040188
ENSSSCG00000021092	ENSSSCG00000040264
ENSSSCG00000021106	ENSSSCG00000040300
ENSSSCG00000021138	ENSSSCG00000040317
ENSSSCG00000021158	ENSSSCG00000040337
ENSSSCG00000021170	ENSSSCG00000040355
ENSSSCG00000021180	ENSSSCG00000040377
ENSSSCG00000021203	ENSSSCG00000040396
ENSSSCG00000021208	ENSSSCG00000040397
ENSSSCG00000021220	ENSSSCG00000040411
ENSSSCG00000021241	ENSSSCG00000040445
ENSSSCG00000021289	ENSSSCG00000040449
ENSSSCG00000021292	ENSSSCG00000040465
ENSSSCG00000021307	ENSSSCG00000040503
ENSSSCG00000021309	ENSSSCG00000040513
ENSSSCG00000021322	ENSSSCG00000040533
ENSSSCG00000021325	ENSSSCG00000040575
ENSSSCG00000021333	ENSSSCG00000040579
ENSSSCG00000021342	ENSSSCG00000040636
ENSSSCG00000021359	ENSSSCG00000040719
ENSSSCG00000021363	ENSSSCG00000040727
ENSSSCG00000021380	ENSSSCG00000040735
ENSSSCG00000021383	ENSSSCG00000040745
ENSSSCG00000021461	ENSSSCG00000040746
ENSSSCG00000021475	ENSSSCG00000040752
ENSSSCG00000021478	ENSSSCG00000040816
ENSSSCG00000021508	ENSSSCG00000040829
ENSSSCG00000021511	ENSSSCG00000040845
ENSSSCG00000021514	ENSSSCG00000040849
ENSSSCG00000021557	ENSSSCG00000040920
ENSSSCG00000021597	ENSSSCG00000040967
ENSSSCG00000021601	ENSSSCG00000041160
ENSSSCG00000021669	ENSSSCG00000041186
ENSSSCG00000021698	ENSSSCG00000041322
ENSSSCG00000021706	ENSSSCG00000041341
ENSSSCG00000021734	ENSSSCG00000041368
ENSSSCG00000021741	ENSSSCG00000041461
ENSSSCG00000021750	ENSSSCG00000041487
ENSSSCG00000021757	ENSSSCG00000041596
ENSSSCG00000021784	ENSSSCG00000041656
ENSSSCG00000021793	ENSSSCG00000041690
ENSSSCG00000021798	ENSSSCG00000041875
ENSSSCG00000021811	ENSSSCG00000041935
ENSSSCG00000021812	ENSSSCG00000041996
ENSSSCG00000021815	ENSSSCG00000042000
ENSSSCG00000021904	ENSSSCG00000042026
ENSSSCG00000021934	ENSSSCG00000042041
ENSSSCG00000021941	ENSSSCG00000042121
ENSSSCG00000021966	ENSSSCG00000042402
ENSSSCG00000021977	ENSSSCG00000042470
ENSSSCG00000021991	ENSSSCG00000042614
ENSSSCG00000022004	ENSSSCG00000042694
ENSSSCG00000022031	ENSSSCG00000042711
ENSSSCG00000022034	ENSSSCG00000042788
ENSSSCG00000022048	ENSSSCG00000042862
ENSSSCG00000022066	ENSSSCG00000043288
ENSSSCG00000022091	ENSSSCG00000043454
ENSSSCG00000022105	ENSSSCG00000043761
ENSSSCG00000022137	ENSSSCG00000043793
ENSSSCG00000022176	ENSSSCG00000043869
ENSSSCG00000022225	ENSSSCG00000043976
ENSSSCG00000022236	ENSSSCG00000044089
ENSSSCG00000022258	ENSSSCG00000044206
ENSSSCG00000022292	ENSSSCG00000044269
ENSSSCG00000022295	ENSSSCG00000044397
ENSSSCG00000022299	ENSSSCG00000044406
ENSSSCG00000022302	ENSSSCG00000044428
ENSSSCG00000022309	ENSSSCG00000044472
ENSSSCG00000022310	ENSSSCG00000044779
ENSSSCG00000022312	ENSSSCG00000044948
ENSSSCG00000022317	ENSSSCG00000045115
ENSSSCG00000022353	ENSSSCG00000045157
ENSSSCG00000022364	ENSSSCG00000045169
ENSSSCG00000022402	ENSSSCG00000045183
ENSSSCG00000022405	ENSSSCG00000045218
ENSSSCG00000022429	ENSSSCG00000045370
ENSSSCG00000022430	ENSSSCG00000045406
ENSSSCG00000022442	ENSSSCG00000045485
ENSSSCG00000022446	ENSSSCG00000045487
ENSSSCG00000022478	ENSSSCG00000045502
ENSSSCG00000022506	ENSSSCG00000045565
ENSSSCG00000022521	ENSSSCG00000045628
ENSSSCG00000022538	ENSSSCG00000045652
ENSSSCG00000022553	ENSSSCG00000045735
ENSSSCG00000022659	ENSSSCG00000045902
ENSSSCG00000022661	ENSSSCG00000046071
ENSSSCG00000022678	ENSSSCG00000046096
ENSSSCG00000022679	ENSSSCG00000046118
ENSSSCG00000022689	ENSSSCG00000046358
ENSSSCG00000022701	ENSSSCG00000046437
ENSSSCG00000022708	ENSSSCG00000046518
ENSSSCG00000022725	ENSSSCG00000046588
ENSSSCG00000022726	ENSSSCG00000046640
ENSSSCG00000022774	ENSSSCG00000046768
ENSSSCG00000022784	ENSSSCG00000046916
ENSSSCG00000022788	ENSSSCG00000046945
ENSSSCG00000022804	ENSSSCG00000046947
ENSSSCG00000022806	ENSSSCG00000047011
ENSSSCG00000022845	ENSSSCG00000047240
ENSSSCG00000022868	ENSSSCG00000047241
ENSSSCG00000022895	ENSSSCG00000047299
ENSSSCG00000022919	ENSSSCG00000047571
ENSSSCG00000022925	ENSSSCG00000047932
ENSSSCG00000022951	ENSSSCG00000048048
ENSSSCG00000022952	ENSSSCG00000048240
ENSSSCG00000022955	ENSSSCG00000048248
ENSSSCG00000022963	ENSSSCG00000048260
ENSSSCG00000022982	ENSSSCG00000048334
ENSSSCG00000022989	ENSSSCG00000048391
ENSSSCG00000022998	ENSSSCG00000048515
ENSSSCG00000023014	ENSSSCG00000048534
ENSSSCG00000023033	ENSSSCG00000048584
ENSSSCG00000023048	ENSSSCG00000048719
ENSSSCG00000023062	ENSSSCG00000048752
ENSSSCG00000023086	ENSSSCG00000048821
ENSSSCG00000023091	ENSSSCG00000048866
ENSSSCG00000023110	ENSSSCG00000049046
ENSSSCG00000023112	ENSSSCG00000049071
ENSSSCG00000023173	ENSSSCG00000049160
ENSSSCG00000023177	ENSSSCG00000049172
ENSSSCG00000023178	ENSSSCG00000049467
ENSSSCG00000023195	ENSSSCG00000049491
ENSSSCG00000023204	ENSSSCG00000049516
ENSSSCG00000023228	ENSSSCG00000049524
ENSSSCG00000023229	ENSSSCG00000049630
ENSSSCG00000023258	ENSSSCG00000049663
ENSSSCG00000023296	ENSSSCG00000049696
ENSSSCG00000023304	ENSSSCG00000049718
ENSSSCG00000023320	ENSSSCG00000049912
ENSSSCG00000023351	ENSSSCG00000049952
ENSSSCG00000023362	ENSSSCG00000049968
ENSSSCG00000023377	ENSSSCG00000050002
ENSSSCG00000023378	ENSSSCG00000050076
ENSSSCG00000023379	ENSSSCG00000050146
ENSSSCG00000023400	ENSSSCG00000050149
ENSSSCG00000023409	ENSSSCG00000050176
ENSSSCG00000023419	ENSSSCG00000050402
ENSSSCG00000023423	ENSSSCG00000050502
ENSSSCG00000023434	ENSSSCG00000050563
ENSSSCG00000023478	ENSSSCG00000050564
ENSSSCG00000023483	ENSSSCG00000050765
ENSSSCG00000023525	ENSSSCG00000050793
ENSSSCG00000023548	ENSSSCG00000050858
ENSSSCG00000023565	ENSSSCG00000050902
ENSSSCG00000023569	ENSSSCG00000050965
ENSSSCG00000023584	ENSSSCG00000051059
ENSSSCG00000023653	ENSSSCG00000051210
ENSSSCG00000023661	ENSSSCG00000051237
ENSSSCG00000023662	ENSSSCG00000051245
ENSSSCG00000023677	ENSSSCG00000051290
ENSSSCG00000023714	ENSSSCG00000051339
ENSSSCG00000023715	ENSSSCG00000051406
ENSSSCG00000023774	ENSSSCG00000051442
ENSSSCG00000023792	ENSSSCG00000051481
ENSSSCG00000023807	ENSSSCG00000051509
ENSSSCG00000023837	ENSSSCG00000051565
ENSSSCG00000023841	ENSSSCG00000051614
ENSSSCG00000023866	ENSSSCG00000051795
ENSSSCG00000023871	NA
ENSSSCG00000023880	NA
ENSSSCG00000023891	NA
ENSSSCG00000023894	NA
ENSSSCG00000023907	NA
ENSSSCG00000023908	NA
ENSSSCG00000023920	NA
ENSSSCG00000023953	NA
ENSSSCG00000023991	NA
ENSSSCG00000023996	NA
ENSSSCG00000024018	NA
ENSSSCG00000024019	NA
ENSSSCG00000024022	NA
ENSSSCG00000024027	NA
ENSSSCG00000024028	NA
ENSSSCG00000024064	NA
ENSSSCG00000024157	NA
ENSSSCG00000024166	NA
ENSSSCG00000024180	NA
ENSSSCG00000024184	NA
ENSSSCG00000024193	NA
ENSSSCG00000024197	NA
ENSSSCG00000024236	NA
ENSSSCG00000024240	NA
ENSSSCG00000024279	NA
ENSSSCG00000024310	NA
ENSSSCG00000024312	NA
ENSSSCG00000024341	NA
ENSSSCG00000024387	NA
ENSSSCG00000024388	NA
ENSSSCG00000024389	NA
ENSSSCG00000024411	NA
ENSSSCG00000024419	NA
ENSSSCG00000024424	NA
ENSSSCG00000024480	NA
ENSSSCG00000024500	NA
ENSSSCG00000024556	NA
ENSSSCG00000024569	NA
ENSSSCG00000024570	NA
ENSSSCG00000024578	NA
ENSSSCG00000024613	NA
ENSSSCG00000024614	NA
ENSSSCG00000024623	NA
ENSSSCG00000024633	NA
ENSSSCG00000024661	NA
ENSSSCG00000024669	NA
ENSSSCG00000024671	NA
ENSSSCG00000024679	NA
ENSSSCG00000024687	NA
ENSSSCG00000024692	NA
ENSSSCG00000024742	NA
ENSSSCG00000024756	NA
ENSSSCG00000024761	NA
ENSSSCG00000024777	NA
ENSSSCG00000024789	NA
ENSSSCG00000024867	NA
ENSSSCG00000024881	NA
ENSSSCG00000024895	NA
ENSSSCG00000024960	NA
ENSSSCG00000024999	NA
ENSSSCG00000025005	NA
ENSSSCG00000025023	NA
ENSSSCG00000025042	NA
ENSSSCG00000025049	NA
ENSSSCG00000025053	NA
ENSSSCG00000025109	NA
ENSSSCG00000025116	NA
ENSSSCG00000025117	NA
ENSSSCG00000025133	NA
ENSSSCG00000025134	NA
ENSSSCG00000025164	NA
ENSSSCG00000025176	NA
ENSSSCG00000025179	NA
ENSSSCG00000025182	NA
ENSSSCG00000025203	NA
ENSSSCG00000025206	NA
ENSSSCG00000025214	NA
ENSSSCG00000025243	NA
ENSSSCG00000025253	NA
ENSSSCG00000025254	NA
ENSSSCG00000025264	NA
ENSSSCG00000025281	NA
ENSSSCG00000025282	NA
ENSSSCG00000025293	NA
ENSSSCG00000025303	NA
ENSSSCG00000025316	NA
ENSSSCG00000025321	NA
ENSSSCG00000025323	NA
ENSSSCG00000025329	NA
ENSSSCG00000025344	NA
ENSSSCG00000025355	NA
ENSSSCG00000025406	NA
ENSSSCG00000025416	NA
ENSSSCG00000025447	NA
ENSSSCG00000025460	NA
ENSSSCG00000025463	NA
ENSSSCG00000025504	NA
ENSSSCG00000025513	NA
ENSSSCG00000025525	NA
ENSSSCG00000025534	NA
ENSSSCG00000025540	NA
ENSSSCG00000025561	NA
ENSSSCG00000025564	NA
ENSSSCG00000025565	NA
ENSSSCG00000025582	NA
ENSSSCG00000025588	NA
ENSSSCG00000025590	NA
ENSSSCG00000025606	NA
ENSSSCG00000025651	NA
ENSSSCG00000025653	NA
ENSSSCG00000025674	NA
ENSSSCG00000025675	NA
ENSSSCG00000025682	NA
ENSSSCG00000025685	NA
ENSSSCG00000025686	NA
ENSSSCG00000025698	NA
ENSSSCG00000025701	NA
ENSSSCG00000025703	NA
ENSSSCG00000025704	NA
ENSSSCG00000025715	NA
ENSSSCG00000025717	NA
ENSSSCG00000025722	NA
ENSSSCG00000025736	NA
ENSSSCG00000025766	NA
ENSSSCG00000025788	NA
ENSSSCG00000025794	NA
ENSSSCG00000025795	NA
ENSSSCG00000025820	NA
ENSSSCG00000025855	NA
ENSSSCG00000025856	NA
ENSSSCG00000025881	NA
ENSSSCG00000025910	NA
ENSSSCG00000025921	NA
ENSSSCG00000025955	NA
ENSSSCG00000026034	NA
ENSSSCG00000026041	NA
ENSSSCG00000026043	NA
ENSSSCG00000026055	NA
ENSSSCG00000026063	NA
ENSSSCG00000026078	NA
ENSSSCG00000026098	NA
ENSSSCG00000026103	NA
ENSSSCG00000026180	NA
ENSSSCG00000026239	NA
ENSSSCG00000026269	NA
ENSSSCG00000026302	NA
ENSSSCG00000026392	NA
ENSSSCG00000026402	NA
ENSSSCG00000026412	NA
ENSSSCG00000026416	NA
ENSSSCG00000026422	NA
ENSSSCG00000026423	NA
ENSSSCG00000026430	NA
ENSSSCG00000026449	NA
ENSSSCG00000026465	NA
ENSSSCG00000026473	NA
ENSSSCG00000026478	NA
ENSSSCG00000026499	NA
ENSSSCG00000026569	NA
ENSSSCG00000026571	NA
ENSSSCG00000026587	NA
ENSSSCG00000026602	NA
ENSSSCG00000026626	NA
ENSSSCG00000026689	NA
ENSSSCG00000026699	NA
ENSSSCG00000026719	NA
ENSSSCG00000026733	NA
ENSSSCG00000026741	NA
ENSSSCG00000026742	NA
ENSSSCG00000026784	NA
ENSSSCG00000026806	NA
ENSSSCG00000026819	NA
ENSSSCG00000026828	NA
ENSSSCG00000026829	NA
ENSSSCG00000026850	NA
ENSSSCG00000026852	NA
ENSSSCG00000026919	NA
ENSSSCG00000026922	NA
ENSSSCG00000026924	NA
ENSSSCG00000026960	NA
ENSSSCG00000026962	NA
ENSSSCG00000026969	NA
ENSSSCG00000027017	NA
ENSSSCG00000027057	NA
ENSSSCG00000027074	NA
ENSSSCG00000027076	NA
ENSSSCG00000027089	NA
ENSSSCG00000027128	NA
ENSSSCG00000027139	NA
ENSSSCG00000027157	NA
ENSSSCG00000027176	NA
ENSSSCG00000027189	NA
ENSSSCG00000027205	NA
ENSSSCG00000027230	NA
ENSSSCG00000027237	NA
ENSSSCG00000027256	NA
ENSSSCG00000027272	NA
ENSSSCG00000027286	NA
ENSSSCG00000027293	NA
ENSSSCG00000027323	NA
ENSSSCG00000027340	NA
ENSSSCG00000027403	NA
ENSSSCG00000027407	NA
ENSSSCG00000027426	NA
ENSSSCG00000027429	NA
ENSSSCG00000027455	NA
ENSSSCG00000027486	NA
ENSSSCG00000027491	NA
ENSSSCG00000027503	NA
ENSSSCG00000027514	NA
ENSSSCG00000027553	NA
ENSSSCG00000027565	NA
ENSSSCG00000027607	NA
ENSSSCG00000027621	NA
ENSSSCG00000027646	NA
ENSSSCG00000027665	NA
ENSSSCG00000027681	NA
ENSSSCG00000027723	NA
ENSSSCG00000027725	NA
ENSSSCG00000027745	NA
ENSSSCG00000027765	NA
ENSSSCG00000027790	NA
ENSSSCG00000027801	NA
ENSSSCG00000027829	NA
ENSSSCG00000027845	NA
ENSSSCG00000027857	NA
ENSSSCG00000027859	NA
[truncated: 1,057 more rows]
